# Supplementary material for: Mutational Switch-Backs Can Accelerate Evolution of Francisella to a Combination of Ciprofloxacin and Doxycycline
Source: Front Microbiol. 2022 May 9;13:904822. doi: 10.3389/fmicb.2022.904822 (PMC9125183; doi:10.3389/fmicb.2022.904822)
Supplement: Supplementary file 1 [file Table_1.XLSX]

## Sheet: No drug
LVS evolving to BHIC (No drug control)
		Final day populations					End point isolates
position	mutation	NoDrug-P1	NoDrug-P4	NoDrug-P5	NoDrug-P7	NoDrug-P10	NoDrug-I39	NoDrug-I40	NoDrug-I41	NoDrug-I42	NoDrug-I43	NoDrug-I44	NoDrug-I45	NoDrug-I46	NoDrug-I47	annotation	gene	description
162527	(A)9→8							1								intergenic (‑100/‑207)	FTL_0157 ← / → FTL_0158	conserved hypothetical protein/acid phosphatase (precursor)
372004	C→T			0.251												P101S (CCA→TCA)	FTL_0402 →	intracellular septation protein A family protein
372075	G→T										1					W124C (TGG→TGT)	FTL_0402 →	intracellular septation protein A family protein
372191	T→G														1	L163* (TTA→TGA)	FTL_0402 →	intracellular septation protein A family protein
547410	G→A														1	T179T (ACC→ACT)	isftu2 ←	Transposase
578971	G→C									1						S249T (AGT→ACT)	FTL_0592 →	dTDP‑glucose 4,6‑dehydratase
578974	T→C									1						L250S (TTA→TCA)	FTL_0592 →	dTDP‑glucose 4,6‑dehydratase
592815	A→C						1									Y182S (TAT→TCT)	FTL_0604 →	Glycosyltransferase
677198	C→A								1							P159Q (CCG→CAG)	FTL_0689 →	transcriptional regulator araC family protein
737342	C→A					0.387										S31R (AGC→AGA)	FTL_0746 →	hypothetical membrane protein
position	mutation	NoDrug-P1	NoDrug-P4	NoDrug-P5	NoDrug-P7	NoDrug-P10	NoDrug-I39	NoDrug-I40	NoDrug-I41	NoDrug-I42	NoDrug-I43	NoDrug-I44	NoDrug-I45	NoDrug-I46	NoDrug-I47	annotation	gene	description
737484	G→T								1							D79Y (GAT→TAT)	FTL_0746 →	hypothetical membrane protein
737623	G→T				0.128	0.093										R125I (AGA→ATA)	FTL_0746 →	hypothetical membrane protein
737626	A→C				0.059											E126A (GAA→GCA)	FTL_0746 →	hypothetical membrane protein
737733	A→C				0.051											K162Q (AAG→CAG)	FTL_0746 →	hypothetical membrane protein
854070	G→T												1			E140* (GAG→TAG)	FTL_0876 →	conserved hypothetical protein
854115	G→T							1								E155* (GAG→TAG)	FTL_0876 →	conserved hypothetical protein
1091846	Δ3 bp	0.213														intergenic (+7/‑10)	FTL_1148 → / → FTL_1149	pyruvate kinase/Fructose‑1,6‑bisphosphate aldolase
1195197	C→G					0.187										intergenic (+23/‑64)	isftu2 → / → FTL_1251	Transposase/Proton‑dependent oligopeptide transport (POT) family protein
1195209	Δ15 bp					0.159							1	1		intergenic (+35/‑38)	isftu2 → / → FTL_1251	Transposase/Proton‑dependent oligopeptide transport (POT) family protein
1195436	C→A	0.154														S59Y (TCT→TAT)	FTL_1251 →	Proton‑dependent oligopeptide transport (POT) family protein
position	mutation	NoDrug-P1	NoDrug-P4	NoDrug-P5	NoDrug-P7	NoDrug-P10	NoDrug-I39	NoDrug-I40	NoDrug-I41	NoDrug-I42	NoDrug-I43	NoDrug-I44	NoDrug-I45	NoDrug-I46	NoDrug-I47	annotation	gene	description
1195460	G→T	0.676	0.634	0.471	0.485		1	1		1		1				G67V (GGT→GTT)	FTL_1251 →	Proton‑dependent oligopeptide transport (POT) family protein
1195822	T→G	0.076														S188A (TCA→GCA)	FTL_1251 →	Proton‑dependent oligopeptide transport (POT) family protein
1218086	T→G	0.065														I17L (ATC→CTC)	FTL_1277 ←	ROK family protein
1224564	A→G														1	G216G (GGT→GGC)	FTL_1284 ←	glutathione synthetase
1263069	C→T					0.165										E207E (GAG→GAA) ‡	FTL_1327 ←	hypothetical protein
1263071	C→T					0.164										E207K (GAG→AAG) ‡	FTL_1327 ←	hypothetical protein

## Sheet: Doxy
LVS evolving to doxycycline gradient
		Final day populations					End point isolates
position	mutation	D-1	D-3	D-5	D-7	D-10	Doxy-2	Doxy-3	Doxy-5	Doxy-10	Doxy-11	Doxy-13	Doxy-19	Doxy-20	Doxy-21	Doxy-26	Doxy-28	Doxy-29	Doxy-35	Doxy-36	Doxy-37	annotation	gene	description
205470	(AATAAGGAT)6→12					0.1																coding (492/735 nt)	FTL_0205 →	TPR repeat
234165	G→C	0.611							1													V59L (GTA→CTA)	FTL_0235 →	30S ribosomal protein S10
234165	G→T		1	1	1	1	1	1		1	1	1	1	1	1	1	1	1	1	1	1	V59L (GTA→TTA)	FTL_0235 →	30S ribosomal protein S10
406408	Δ37 bp	0.606							1													intergenic (+119/‑8)	FTL_0438 → / → FTL_0439	NAD‑dependent malic enzyme/hypothetical protein
406466	+T												1									coding (15/1656 nt)	FTL_0439 →	hypothetical protein
406473	(A)7→8						1	1														coding (22/1656 nt)	FTL_0439 →	hypothetical protein
406563	G→T		0.153	0.128											1	1						G38* (GGA→TGA)	FTL_0439 →	hypothetical protein
406991	A→T			0.587	0.233																	G180G (GGA→GGT)	FTL_0439 →	hypothetical protein
406994	T→A			0.581	0.228																	A181A (GCT→GCA)	FTL_0439 →	hypothetical protein
406997	G→T			0.583	0.231																	P182P (CCG→CCT)	FTL_0439 →	hypothetical protein
position	mutation	D-1	D-3	D-5	D-7	D-10	Doxy-2	Doxy-3	Doxy-5	Doxy-10	Doxy-11	Doxy-13	Doxy-19	Doxy-20	Doxy-21	Doxy-26	Doxy-28	Doxy-29	Doxy-35	Doxy-36	Doxy-37	annotation	gene	description
407000	G→T			0.579	0.228																	A183A (GCG→GCT)	FTL_0439 →	hypothetical protein
407009	A→C			0.605	0.248																	T186T (ACA→ACC)	FTL_0439 →	hypothetical protein
407016	C→G			0.584	0.242																	Q189E (CAA→GAA) ‡	FTL_0439 →	hypothetical protein
407018	A→G			0.585	0.243																	Q189Q (CAA→CAG) ‡	FTL_0439 →	hypothetical protein
407026	A→T			0.589	0.239																	Y192F (TAC→TTC)	FTL_0439 →	hypothetical protein
407033	T→A			0.571	0.22																	G194G (GGT→GGA)	FTL_0439 →	hypothetical protein
407034	T→G			0.571	0.22																	S195A (TCG→GCG) ‡	FTL_0439 →	hypothetical protein
407036	G→A			0.572	0.221																	S195S (TCG→TCA) ‡	FTL_0439 →	hypothetical protein
407700	G→A	0.205	0.234		0.655	1				1	1						1	1	1	1		D417N (GAT→AAT)	FTL_0439 →	hypothetical protein
407702	T→G																				1	D417E (GAT→GAG)	FTL_0439 →	hypothetical protein
position	mutation	D-1	D-3	D-5	D-7	D-10	Doxy-2	Doxy-3	Doxy-5	Doxy-10	Doxy-11	Doxy-13	Doxy-19	Doxy-20	Doxy-21	Doxy-26	Doxy-28	Doxy-29	Doxy-35	Doxy-36	Doxy-37	annotation	gene	description
407965	G→A		0.491									1										G505E (GGG→GAG)	FTL_0439 →	hypothetical protein
408001	C→T		0.074																			S517L (TCA→TTA)	FTL_0439 →	hypothetical protein
408102	+TCT			0.116																		coding (1651/1656 nt)	FTL_0439 →	hypothetical protein
408105	+TCT													1								coding (1654/1656 nt)	FTL_0439 →	hypothetical protein
642244	C→T																				1	R41C (CGT→TGT)	FTL_0661 →	hypothetical protein
734754	G→T				0.327													1				R333I (AGA→ATA)	FTL_0744 →	Exodeoxyribonuclease I
828290	C→A		0.125																			intergenic (+185/‑370)	FTL_0846 → / → FTL_0847	isochorismatase hydrolase family protein/preprotein translocase family protein
927313	G→A											1										T61I (ACA→ATA)	FTL_0959 ←	Type IV pili leader peptidase and methylase.
1053534	C→T																				1	L405F (CTT→TTT)	FTL_1107 →	conserved hypothetical protein
1053535	T→G		1		1					1	1	1				1	1	1				L405R (CTT→CGT)	FTL_1107 →	conserved hypothetical protein
position	mutation	D-1	D-3	D-5	D-7	D-10	Doxy-2	Doxy-3	Doxy-5	Doxy-10	Doxy-11	Doxy-13	Doxy-19	Doxy-20	Doxy-21	Doxy-26	Doxy-28	Doxy-29	Doxy-35	Doxy-36	Doxy-37	annotation	gene	description
1054470	C→G		1							1	1	1										A258G (GCC→GGC)	FTL_1108 →	cytosol aminopeptidase family protein
1054859	T→A		1							1	1	1										F388I (TTT→ATT)	FTL_1108 →	cytosol aminopeptidase family protein
1055606	T→G		0.202							1	1											V150V (GTT→GTG)	FTL_1109 →	Transaldolase
1091845	+ATA		0.092																			intergenic (+6/‑13)	FTL_1148 → / → FTL_1149	pyruvate kinase/Fructose‑1,6‑bisphosphate aldolase
1091846	Δ3 bp	1																				intergenic (+7/‑10)	FTL_1148 → / → FTL_1149	pyruvate kinase/Fructose‑1,6‑bisphosphate aldolase
1091857	(AAT)4→3						1	1	1														[FTL_1149]	[FTL_1149]
1218086	T→G		0.082																			I17L (ATC→CTC)	FTL_1277 ←	ROK family protein
1333460	C→A		0.134																			L105F (TTG→TTT)	FTL_1406 ←	translation initiation factor IF‑3
1604599	A→C					1													1	1		L182F (TTA→TTC)	FTL_1671 →	Efflux protein, RND family, MFP subunit
1609141	T→G	0.051																				V157G (GTT→GGT)	FTL_1673 →	major facilitator superfamily (MFS) transport protein
position	mutation	D-1	D-3	D-5	D-7	D-10	Doxy-2	Doxy-3	Doxy-5	Doxy-10	Doxy-11	Doxy-13	Doxy-19	Doxy-20	Doxy-21	Doxy-26	Doxy-28	Doxy-29	Doxy-35	Doxy-36	Doxy-37	annotation	gene	description
1609147	A→T		0.056			0.069																D159V (GAT→GTT)	FTL_1673 →	major facilitator superfamily (MFS) transport protein
1795858	A→G	0.941					1	1	1													I436T (ATA→ACA)	FTL_1865 ←	outer membrane protein tolC precursor
1795876	A→C			1									1	1	1							I430R (ATA→AGA)	FTL_1865 ←	outer membrane protein tolC precursor
1795879	C→G			1									1	1	1							G429A (GGT→GCT)	FTL_1865 ←	outer membrane protein tolC precursor

## Sheet: Cipro
LVS evolving to ciprofloxacin gradient
		Final day Populations					End point isolates
position	mutation	C-2	C-3	C-7	C-8	C-9	Cipro-53	Cipro-54	Cipro-55	Cipro-56	Cipro-57	Cipro-58	Cipro-68	Cipro-69	Cipro-70	Cipro-73	Cipro-74	Cipro-76	Cipro-77	annotation	gene	description
156033	G→A		0.639																	V447I (GTA→ATA)	FTL_0148 →	Sodium/hydrogen exchanger (antiporter) family protein
162,527:1	(A)9→10					0.061														intergenic (‑100/‑207)	FTL_0157 ← / → FTL_0158	conserved hypothetical protein/acid phosphatase (precursor)
265932	C→A	0.373					1		1											intergenic (‑56/‑143)	FTL_0280 ← / → FTL_0281	amino acid permease, fragment/heat shock protein, hsp40
271347	G→T			1											1					V443L (GTA→TTA)	FTL_0285 →	GTP pyrophosphokinase
311980	C→A				0.232															T43N (ACT→AAT)	FTL_0326 →	FKBP‑type 16 kDa peptidyl‑prolyl cis‑transisomerase
406455	+G												1							coding (4/1656 nt)	FTL_0439 →	hypothetical protein
407700	G→A	0.849			0.427	0.339	1	1	1	1	1	1		1		1	1			D417N (GAT→AAT) ‡	FTL_0439 →	hypothetical protein
407701	A→G					0.453												1	1	D417G (GAT→GGT) ‡	FTL_0439 →	hypothetical protein
436003	C→A				0.163															H78N (CAT→AAT)	FTL_0462 →	DNA topoisomerase IV subunit A
436146	G→T		0.341																	E125D (GAG→GAT)	FTL_0462 →	DNA topoisomerase IV subunit A
position	mutation	C-2	C-3	C-7	C-8	C-9	Cipro-53	Cipro-54	Cipro-55	Cipro-56	Cipro-57	Cipro-58	Cipro-68	Cipro-69	Cipro-70	Cipro-73	Cipro-74	Cipro-76	Cipro-77	annotation	gene	description
514141	C→A			1									1	1	1					T83K (ACA→AAA)	FTL_0533 →	DNA gyrase, subunit A
514141	C→T	0.944	1		0.728	1	1	1	1	1	1	1				1	1	1	1	T83I (ACA→ATA)	FTL_0533 →	DNA gyrase, subunit A
514152	G→T	0.052		1	0.296										1					D87Y (GAT→TAT)	FTL_0533 →	DNA gyrase, subunit A
594669	G→T														1					R28L (CGT→CTT)	FTL_0606 →	dTDP‑D‑glucose 4,6‑dehydratase
737332	C→A			1											1					A28E (GCG→GAG)	FTL_0746 →	hypothetical membrane protein
737497	Δ3 bp									1	1	1								coding (248‑250/798 nt)	FTL_0746 →	hypothetical membrane protein
737549	A→T	0.055																		L100F (TTA→TTT)	FTL_0746 →	hypothetical membrane protein
1195398	A→C		1		0.699								1	1		1	1			L46F (TTA→TTC)	FTL_1251 →	Proton‑dependent oligopeptide transport (POT) family protein
1195436	C→A	0.055																		S59Y (TCT→TAT)	FTL_1251 →	Proton‑dependent oligopeptide transport (POT) family protein
1195460	G→T	0.447				0.886	1		1									1	1	G67V (GGT→GTT)	FTL_1251 →	Proton‑dependent oligopeptide transport (POT) family protein
position	mutation	C-2	C-3	C-7	C-8	C-9	Cipro-53	Cipro-54	Cipro-55	Cipro-56	Cipro-57	Cipro-58	Cipro-68	Cipro-69	Cipro-70	Cipro-73	Cipro-74	Cipro-76	Cipro-77	annotation	gene	description
1195810	G→A					0.112														A184T (GCT→ACT)	FTL_1251 →	Proton‑dependent oligopeptide transport (POT) family protein
1196169	C→A				0.279															F303L (TTC→TTA)	FTL_1251 →	Proton‑dependent oligopeptide transport (POT) family protein
1196716	A→C	0.39						1												I486L (ATC→CTC)	FTL_1251 →	Proton‑dependent oligopeptide transport (POT) family protein
1411042	A→C						1													K19T (AAG→ACG)	FTL_1484 →	Methylase
1415149	G→T			1											1					S778* (TCG→TAG)	FTL_1489 ←	FAD‑binding family protein
1421357	C→A		0.061																	H239N (CAT→AAT)	FTL_1492 →	Fructokinase
1468123	C→A		0.349																	G502V (GGA→GTA)	FTL_1539 ←	penicillin binding protein (peptidoglycan synthetase)
1476576	G→T				0.156															P746T (CCT→ACT)	FTL_1547 ←	DNA gyrase subunit B
1477418	G→T				0.307															S465Y (TCT→TAT)	FTL_1547 ←	DNA gyrase subunit B
1637461	G→T							1												P435P (CCG→CCT)	FTL_1705 →	cell division protein
position	mutation	C-2	C-3	C-7	C-8	C-9	Cipro-53	Cipro-54	Cipro-55	Cipro-56	Cipro-57	Cipro-58	Cipro-68	Cipro-69	Cipro-70	Cipro-73	Cipro-74	Cipro-76	Cipro-77	annotation	gene	description
1657781	G→A				0.23															G96S (GGC→AGC)	FTL_1726 →	Topoisomerase IV, subunit B
1658868	C→A					0.069														S458Y (TCT→TAT)	FTL_1726 →	Topoisomerase IV, subunit B
1658973	C→A		0.634																	S493Y (TCT→TAT)	FTL_1726 →	Topoisomerase IV, subunit B
1659249	G→T			1											1					R585I (AGA→ATA)	FTL_1726 →	Topoisomerase IV, subunit B
