# Supplementary material for: Mutational Switch-Backs Can Accelerate Evolution of Francisella to a Combination of Ciprofloxacin and Doxycycline
Source: Front Microbiol. 2022 May 9;13:904822. doi: 10.3389/fmicb.2022.904822 (PMC9125183; doi:10.3389/fmicb.2022.904822)
Supplement: Supplementary file 2 [file Table_2.XLSX]

## Sheet: BHIC
Doxycyline resistant population evolving to BHIC
		Doxycyline resistant ancestor population	Final day populations			End point isolates
position	mutation	DoxyR-anc	Seq-P1-2	Seq-P1-3	Seq-P1-4	Seq-1	Seq-2	Seq-3	Seq-4	Seq-6	Seq-7	Seq-10	Seq-11	Seq-13	Seq-14	annotation	gene	description
70268	C→A					1										Seq-227Seq- (ATC→ATA)	FTL_0072 →	tRNA (5‑methylaminomethyl‑2‑thiouridylate)‑methyltransferase
215244	A→C					1										L40R (CTA→CGA)	FTL_0214 ←	L‑lactate dehydrogenase
234165	G→C	0.07	0.781		0.658	1			1	1				1	1	V59L (GTA→CTA)	FTL_0235 →	30S ribosomal protein S10
234165	G→T	0.926		0.598			1	1			1	1	1			V59L (GTA→TTA)	FTL_0235 →	30S ribosomal protein S10
294053	Δ1 bp	0.058	0.055													intergenic (‑44/‑154)	FTL_0307 ← / → FTL_0308	Dephospho‑CoA kinase/conserved hypothetical protein
371,770:1	+T			0.052												coding (67/531 nt)	FTL_0402 →	intracellular septation protein A family protein
371771	Δ1 bp		0.138		0.112											coding (68/531 nt)	FTL_0402 →	intracellular septation protein A family protein
371778	(T)8→7												1			coding (75/531 nt)	FTL_0402 →	intracellular septation protein A family protein
371778	(T)8→9											1				coding (75/531 nt)	FTL_0402 →	intracellular septation protein A family protein
372005	C→A			0.364						1						P101Q (CCA→CAA)	FTL_0402 →	intracellular septation protein A family protein
position	mutation	DoxyR-anc	Seq-P1-2	Seq-P1-3	Seq-P1-4	Seq-1	Seq-2	Seq-3	Seq-4	Seq-6	Seq-7	Seq-10	Seq-11	Seq-13	Seq-14	annotation	gene	description
372075	G→T			0.075												W124C (TGG→TGT)	FTL_0402 →	intracellular septation protein A family protein
372189	C→A						1									F162L (TTC→TTA)	FTL_0402 →	intracellular septation protein A family protein
406408	Δ37 bp	0.065	0.745	0.457	0.783	1			1	1				1	1	intergenic (+119/‑8)	FTL_0438 → / → FTL_0439	NAD‑dependent malic enzyme/hypothetical protein
406991	A→T	0.23														G180G (GGA→GGT)	FTL_0439 →	hypothetical protein
406994	T→A	0.211														A181A (GCT→GCA)	FTL_0439 →	hypothetical protein
406997	G→T	0.214														P182P (CCG→CCT)	FTL_0439 →	hypothetical protein
407000	G→T	0.218														A183A (GCG→GCT)	FTL_0439 →	hypothetical protein
407009	A→C	0.254														T186T (ACA→ACC)	FTL_0439 →	hypothetical protein
407016	C→G	0.259														Q189E (CAA→GAA) ‡	FTL_0439 →	hypothetical protein
407018	A→G	0.257														Q189Q (CAA→CAG) ‡	FTL_0439 →	hypothetical protein
position	mutation	DoxyR-anc	Seq-P1-2	Seq-P1-3	Seq-P1-4	Seq-1	Seq-2	Seq-3	Seq-4	Seq-6	Seq-7	Seq-10	Seq-11	Seq-13	Seq-14	annotation	gene	description
407026	A→T	0.258														Y192F (TAC→TTC)	FTL_0439 →	hypothetical protein
407033	T→A	0.246														G194G (GGT→GGA)	FTL_0439 →	hypothetical protein
407034	T→G	0.248														S195A (TCG→GCG) ‡	FTL_0439 →	hypothetical protein
407036	G→A	0.24														S195S (TCG→TCA) ‡	FTL_0439 →	hypothetical protein
407430	G→T	0.086														G327C (GGT→TGT)	FTL_0439 →	hypothetical protein
407700	G→A	0.183														D417N (GAT→AAT)	FTL_0439 →	hypothetical protein
407818	C→A			0.249							1					A456E (GCA→GAA)	FTL_0439 →	hypothetical protein
407965	G→A	0.106		0.137												G505E (GGG→GAG)	FTL_0439 →	hypothetical protein
408001	C→T	0.057														S517L (TCA→TTA)	FTL_0439 →	hypothetical protein
408102	+TCT	0.171	0.236	0.177	0.27											coding (1651/1656 nt)	FTL_0439 →	hypothetical protein
position	mutation	DoxyR-anc	Seq-P1-2	Seq-P1-3	Seq-P1-4	Seq-1	Seq-2	Seq-3	Seq-4	Seq-6	Seq-7	Seq-10	Seq-11	Seq-13	Seq-14	annotation	gene	description
408105	+TCT						1	1				1	1			coding (1654/1656 nt)	FTL_0439 →	hypothetical protein
500039	G→T			0.121												L182Seq- (CTA→ATA)	FTL_0519 ←	septum site‑determining protein MinD
737385	G→T							1								D46Y (GAT→TAT)	FTL_0746 →	hypothetical membrane protein
737451	+TATTATTTG				0.258											coding (202/798 nt)	FTL_0746 →	hypothetical membrane protein
737464	(ATTTGTATT)1→2													1		coding (215/798 nt)	FTL_0746 →	hypothetical membrane protein
737598	G→T			0.216							1					D117Y (GAT→TAT)	FTL_0746 →	hypothetical membrane protein
737686	G→T		0.131			1			1							R146L (CGA→CTA)	FTL_0746 →	hypothetical membrane protein
737735	G→T			0.13												K162N (AAG→AAT)	FTL_0746 →	hypothetical membrane protein
737796	G→T				0.11											A183S (GCT→TCT)	FTL_0746 →	hypothetical membrane protein
737799	C→A				0.059											Q184K (CAG→AAG)	FTL_0746 →	hypothetical membrane protein
position	mutation	DoxyR-anc	Seq-P1-2	Seq-P1-3	Seq-P1-4	Seq-1	Seq-2	Seq-3	Seq-4	Seq-6	Seq-7	Seq-10	Seq-11	Seq-13	Seq-14	annotation	gene	description
737900	G→T														1	L217F (TTG→TTT)	FTL_0746 →	hypothetical membrane protein
737979	G→T				0.171											E244* (GAA→TAA)	FTL_0746 →	hypothetical membrane protein
738,038:1	+A		0.462													coding (789/798 nt)	FTL_0746 →	hypothetical membrane protein
738039	Δ1 bp				0.107											coding (790/798 nt)	FTL_0746 →	hypothetical membrane protein
744185	Δ1 bp	0.06														coding (501/1752 nt)	FTL_0752 →	conserved hypothetical protein
828,202:1	+A		0.069	0.052	0.058											intergenic (+97/‑458)	FTL_0846 → / → FTL_0847	isochorismatase hydrolase family protein/preprotein translocase family protein
866,587:1	+A	0.083														intergenic (+188/‑3)	FTL_0887 → / → FTL_0888	o‑methyltransferase family protein/HAD superfamily protein
972855	C→A		0.124			1			1							R130S (CGC→AGC)	FTL_1009 →	aldehyde dehydrogenase
1,017,955:1	+G	0.051														coding (161/732 nt)	FTL_1065 →	ABC transporter, ATP‑binding protein
1,049,539:1	+T	0.061														coding (14/447 nt)	FTL_1105 ←	hypothetical protein
position	mutation	DoxyR-anc	Seq-P1-2	Seq-P1-3	Seq-P1-4	Seq-1	Seq-2	Seq-3	Seq-4	Seq-6	Seq-7	Seq-10	Seq-11	Seq-13	Seq-14	annotation	gene	description
1053535	T→G	0.338		0.141												L405R (CTT→CGT)	FTL_1107 →	conserved hypothetical protein
1054470	C→G	0.16		0.145												A258G (GCC→GGC)	FTL_1108 →	cytosol aminopeptidase family protein
1054859	T→A	0.213		0.102												F388Seq- (TTT→ATT)	FTL_1108 →	cytosol aminopeptidase family protein
1056568	G→T				0.134											D123Y (GAT→TAT)	FTL_1110 →	hypothetical protein
1091846	Δ3 bp		0.776	0.599	0.681				?							intergenic (+7/‑10)	FTL_1148 → / → FTL_1149	pyruvate kinase/Fructose‑1,6‑bisphosphate aldolase
1091857	(AAT)4→3					1			1	1	1			1	1		[FTL_1149]	[FTL_1149]
1195174	A→C	0.07	0.211	0.148	0.286		1	1				1	1			*222Y (TAA→TAC)	isftu2 →	Transposase
1249940	G→A	0.053														A24V (GCG→GTG)	FTL_1311 ←	CTP synthase
1273273	G→A	0.058														pseudogene (9/1311 nt)	FTL_1337 ←	amino acid permease family protein, pseudogene
1348905	T→G									1						intergenic (‑22/+194)	FTL_1418 ← / ← FTL_1419	Asparaginase/Cyanophycinase
position	mutation	DoxyR-anc	Seq-P1-2	Seq-P1-3	Seq-P1-4	Seq-1	Seq-2	Seq-3	Seq-4	Seq-6	Seq-7	Seq-10	Seq-11	Seq-13	Seq-14	annotation	gene	description
1,512,869:1	+A	0.065														coding (13/1743 nt)	FTL_1585 →	Single‑stranded‑DNA‑specific exonuclease
1604599	A→C	0.115														L182F (TTA→TTC)	FTL_1671 →	Efflux protein, RND family, MFP subunit
1647471	Δ1 bp			0.053												intergenic (‑109/‑149)	FTL_1715 ← / → FTL_1716	Chaperonin protein, groES/conserved hypothetical membrane protein
1795858	A→G	0.056	0.756	0.617	0.656	1			1	1	1			1	1	Seq-436T (ATA→ACA)	FTL_1865 ←	outer membrane protein tolC precursor
1795876	A→C	0.282	0.238	0.195	0.301		1	1				1	1			Seq-430R (ATA→AGA)	FTL_1865 ←	outer membrane protein tolC precursor
1795879	C→G	0.289	0.242	0.207	0.307		1	1				1	1			G429A (GGT→GCT)	FTL_1865 ←	outer membrane protein tolC precursor

## Sheet: Doxy
Doxycyline resistant population evolving to constant dose of 8 µg/ml Doxycyline
		Doxycyline resistant ancestor population	Final day populations					End point isolates
position	mutation	DoxyR-anc	Seq-P2-1	Seq-P2-2	Seq-P2-3	Seq-P2-4	Seq-P2-5	Seq-17	Seq-18	Seq-19	Seq-22	Seq-24	Seq-25	Seq-26	Seq-27	Seq-29	Seq-32	Seq-33	Seq-34	Seq-36	Seq-38	Seq-40	annotation	gene	description
178,555:1	+A			0.068		0.057																	coding (158/354 nt)	FTL_0176 →	Ribonuclease P protein component
234165	G→C	0.07																					V59L (GTA→CTA)	FTL_0235 →	30S ribosomal protein S10
234165	G→T	0.926	1	1	1	1	1	1	1	1	1	1	1	1	1	1	1	1	1	1	1	1	V59L (GTA→TTA)	FTL_0235 →	30S ribosomal protein S10
285,029:1	+A			0.052																			coding (996/1962 nt)	FTL_0298 →	hypothetical membrane protein
285030	Δ1 bp		0.063		0.055																		coding (997/1962 nt)	FTL_0298 →	hypothetical membrane protein
294,052:1	+T						0.058																intergenic (‑43/‑155)	FTL_0307 ← / → FTL_0308	Dephospho‑CoA kinase/conserved hypothetical protein
294053	Δ1 bp	0.058			0.054																		intergenic (‑44/‑154)	FTL_0307 ← / → FTL_0308	Dephospho‑CoA kinase/conserved hypothetical protein
389,307:1	+A						0.051																intergenic (+41/‑194)	FTL_0421 → / → FTL_0422	conserved hypothetical lipoprotein/hypothetical protein
406408	Δ37 bp	0.065																					intergenic (+119/‑8)	FTL_0438 → / → FTL_0439	NAD‑dependent malic enzyme/hypothetical protein
406991	A→T	0.23	0.291	0.948	0.729	0.94	0.203				1	1	1				1	1	1				G180G (GGA→GGT)	FTL_0439 →	hypothetical protein
406994	T→A	0.211	0.292	0.945	0.734	0.932	0.194				1	1	1				1	1	1				A181A (GCT→GCA)	FTL_0439 →	hypothetical protein
position	mutation	DoxyR-anc	Seq-P2-1	Seq-P2-2	Seq-P2-3	Seq-P2-4	Seq-P2-5	Seq-17	Seq-18	Seq-19	Seq-22	Seq-24	Seq-25	Seq-26	Seq-27	Seq-29	Seq-32	Seq-33	Seq-34	Seq-36	Seq-38	Seq-40	annotation	gene	description
406997	G→T	0.214	0.29	0.945	0.735	0.932	0.201				1	1	1				1	1	1				P182P (CCG→CCT)	FTL_0439 →	hypothetical protein
407000	G→T	0.218	0.284	0.944	0.733	0.932	0.202				1	1	1				1	1	1				A183A (GCG→GCT)	FTL_0439 →	hypothetical protein
407009	A→C	0.254	0.323	1	0.762	0.941	0.226				1	1	1				1	1	1				T186T (ACA→ACC)	FTL_0439 →	hypothetical protein
407016	C→G	0.259	0.319	0.948	0.746	0.934	0.227				1	1	1				1	1	1				Q189E (CAA→GAG)	FTL_0439 →	hypothetical protein
407018	A→G	0.257	0.32	0.948	0.744	0.934	0.228				1	1	1				1	1	1				Q189E (CAA→GAG)	FTL_0439 →	hypothetical protein
407026	A→T	0.258	0.327	0.937	0.736	0.927	0.227				1	1	1				1	1	1				Y192F (TAC→TTC)	FTL_0439 →	hypothetical protein
407033	T→A	0.246	0.299	0.925	0.708	0.915	0.208																G194G (GGT→GGA)	FTL_0439 →	hypothetical protein
407034	T→G	0.248	0.299	0.925	0.708	0.904	0.212				1	1	1				1	1	1				S195A (TCG→GCG) ‡	FTL_0439 →	hypothetical protein
407036	G→A	0.24	0.295	0.925	0.708	0.9	0.202				1	1	1				1	1	1				S195S (TCG→TCA) ‡	FTL_0439 →	hypothetical protein
position	mutation	DoxyR-anc	Seq-P2-1	Seq-P2-2	Seq-P2-3	Seq-P2-4	Seq-P2-5	Seq-17	Seq-18	Seq-19	Seq-22	Seq-24	Seq-25	Seq-26	Seq-27	Seq-29	Seq-32	Seq-33	Seq-34	Seq-36	Seq-38	Seq-40	annotation	gene	description
407430	G→T	0.086	0.689	0.053	0.234	0.062	0.818	1	1	1				1	1	1				1	1	1	G327C (GGT→TGT)	FTL_0439 →	hypothetical protein
407700	G→A	0.183																					D417N (GAT→AAT)	FTL_0439 →	hypothetical protein
407965	G→A	0.106																					G505E (GGG→GAG)	FTL_0439 →	hypothetical protein
408001	C→T	0.057																					S517L (TCA→TTA)	FTL_0439 →	hypothetical protein
408102	+TCT	0.171																					coding (1651/1656 nt)	FTL_0439 →	hypothetical protein
466085	G→T		0.375							1													E35D (GAG→GAT)	FTL_0484 →	Phosphoglucomutase
744185	Δ1 bp	0.06																					coding (501/1752 nt)	FTL_0752 →	conserved hypothetical protein
828,202:1	+A		0.077			0.052																	intergenic (+97/‑458)	FTL_0846 → / → FTL_0847	isochorismatase hydrolase family protein/preprotein translocase family protein
840434	A→C																1						intergenic (‑97/‑206)	FTL_0860 ← / → isftu2	hypothetical protein/Transposase
866,587:1	+A	0.083																					intergenic (+188/‑3)	FTL_0887 → / → FTL_0888	o‑methyltransferase family protein/HAD superfamily protein
position	mutation	DoxyR-anc	Seq-P2-1	Seq-P2-2	Seq-P2-3	Seq-P2-4	Seq-P2-5	Seq-17	Seq-18	Seq-19	Seq-22	Seq-24	Seq-25	Seq-26	Seq-27	Seq-29	Seq-32	Seq-33	Seq-34	Seq-36	Seq-38	Seq-40	annotation	gene	description
1,017,955:1	+G	0.051																					coding (161/732 nt)	FTL_1065 →	ABC transporter, ATP‑binding protein
1,049,539:1	+T	0.061																					coding (14/447 nt)	FTL_1105 ←	hypothetical protein
1049539	+TTT		0.075																				coding (14/447 nt)	FTL_1105 ←	hypothetical protein
1049626	T→G								1														intergenic (‑74/‑82)	FTL_1105 ← / → FTL_1106	hypothetical protein/Alanyl‑tRNA synthetase
1053535	T→G	0.338																					L405R (CTT→CGT)	FTL_1107 →	conserved hypothetical protein
1054470	C→G	0.16																					A258G (GCC→GGC)	FTL_1108 →	cytosol aminopeptidase family protein
1054859	T→A	0.213																					F388I (TTT→ATT)	FTL_1108 →	cytosol aminopeptidase family protein
1134979	T→G		0.902	0.116	0.323	0.075	0.8	1	1	1				1	1	1				1	1	1	Q125P (CAA→CCA)	FTL_1186 ←	30S ribosomal protein S9
1183796	C→A				0.188																		K68N (AAG→AAT)	FTL_1236 ←	translation initiation factor IF
1195174	A→C	0.07																					*222Y (TAA→TAC)	isftu2 →	Transposase
position	mutation	DoxyR-anc	Seq-P2-1	Seq-P2-2	Seq-P2-3	Seq-P2-4	Seq-P2-5	Seq-17	Seq-18	Seq-19	Seq-22	Seq-24	Seq-25	Seq-26	Seq-27	Seq-29	Seq-32	Seq-33	Seq-34	Seq-36	Seq-38	Seq-40	annotation	gene	description
1249940	G→A	0.053																					A24V (GCG→GTG)	FTL_1311 ←	CTP synthase
1273273	G→A	0.058																					pseudogene (9/1311 nt)	FTL_1337 ←	amino acid permease family protein, pseudogene
1333460	C→A				0.114																		L105F (TTG→TTT)	FTL_1406 ←	translation initiation factor IF‑3
1376837	G→A				0.599		0.631													1	1	1	G352D (GGT→GAT)	FTL_1449 →	Ribonuclease D
1,376,838:1	+A				0.196																		coding (1056/1095 nt)	FTL_1449 →	Ribonuclease D
1376844	(A)6→7													1	1	1							coding (1062/1095 nt)	FTL_1449 →	Ribonuclease D
1,512,869:1	+A	0.065																					coding (13/1743 nt)	FTL_1585 →	Single‑stranded‑DNA‑specific exonuclease
1604599	A→C	0.115																					L182F (TTA→TTC)	FTL_1671 →	Efflux protein, RND family, MFP subunit
1,717,632:1	+T				0.066																		coding (13/2814 nt)	FTL_1784 ←	2‑oxoglutarate dehydrogenase E1 component
1795858	A→G	0.056																					I436T (ATA→ACA)	FTL_1865 ←	outer membrane protein tolC precursor
position	mutation	DoxyR-anc	Seq-P2-1	Seq-P2-2	Seq-P2-3	Seq-P2-4	Seq-P2-5	Seq-17	Seq-18	Seq-19	Seq-22	Seq-24	Seq-25	Seq-26	Seq-27	Seq-29	Seq-32	Seq-33	Seq-34	Seq-36	Seq-38	Seq-40	annotation	gene	description
1795876	A→C	0.282	1	1	1	1	1	1	1	1	1	1	1	1	1	1	1	1	1	1	1	1	I430R (ATA→AGA)	FTL_1865 ←	outer membrane protein tolC precursor
1795879	C→G	0.289	1	1	1	1	1	1	1	1	1	1	1	1	1	1	1	1	1	1	1	1	G429A (GGT→GCT)	FTL_1865 ←	outer membrane protein tolC precursor

## Sheet: Cipro
Doxycyline resistant population evolving to gradient of Ciprofloxacin
		Doxycyline resistant ancestor population	Final day populations					End point isolates
position	mutation	DoxyR-anc	Seq-P3-1	Seq-P3-2	Seq-P3-3	Seq-P3-4	Seq-P3-5	Seq-42	Seq-43	Seq-44	Seq-46	Seq-47	Seq-49	Seq-52	Seq-53	Seq-55	Seq-57	Seq-59	Seq-60	Seq-61	Seq-62	Seq-63	annotation	gene	description
234165	G→C	0.07	0.852				1	1	1	1				1						1	1	1	V59L (GTA→CTA)	FTL_0235 →	30S ribosomal protein S10
234165	G→T	0.926		1	1	0.889					1	1	1		1	1	1	1	1				V59L (GTA→TTA)	FTL_0235 →	30S ribosomal protein S10
285030	Δ1 bp					0.08																	coding (997/1962 nt)	FTL_0298 →	hypothetical membrane protein
294,052:1	+T			0.05																			intergenic (‑43/‑155)	FTL_0307 ← / → FTL_0308	Dephospho‑CoA kinase/conserved hypothetical protein
294053	Δ1 bp	0.058																					intergenic (‑44/‑154)	FTL_0307 ← / → FTL_0308	Dephospho‑CoA kinase/conserved hypothetical protein
370534	A→G						0.054																T179T (ACT→ACC)	isftu2 ←	Transposase
406406	Δ33 bp				0.484						1	1											intergenic (+117/‑14)	FTL_0438 → / → FTL_0439	NAD‑dependent malic enzyme/hypothetical protein
406408	Δ37 bp	0.065	0.893			0.137	1	1	1	1				1						1	1	1	intergenic (+119/‑8)	FTL_0438 → / → FTL_0439	NAD‑dependent malic enzyme/hypothetical protein
406563	G→T			0.75	0.052														1				G38* (GGA→TGA)	FTL_0439 →	hypothetical protein
406991	A→T	0.23			0.155																		G180G (GGA→GGT)	FTL_0439 →	hypothetical protein
position	mutation	DoxyR-anc	Seq-P3-1	Seq-P3-2	Seq-P3-3	Seq-P3-4	Seq-P3-5	Seq-42	Seq-43	Seq-44	Seq-46	Seq-47	Seq-49	Seq-52	Seq-53	Seq-55	Seq-57	Seq-59	Seq-60	Seq-61	Seq-62	Seq-63	annotation	gene	description
406994	T→A	0.211			0.149																		A181A (GCT→GCA)	FTL_0439 →	hypothetical protein
406997	G→T	0.214			0.148																		P182P (CCG→CCT)	FTL_0439 →	hypothetical protein
407000	G→T	0.218			0.146																		A183A (GCG→GCT)	FTL_0439 →	hypothetical protein
407009	A→C	0.254			0.161																		T186T (ACA→ACC)	FTL_0439 →	hypothetical protein
407016	C→G	0.259			0.168																		Q189E (CAA→GAA) ‡	FTL_0439 →	hypothetical protein
407018	A→G	0.257			0.166																		Q189Q (CAA→CAG) ‡	FTL_0439 →	hypothetical protein
407026	A→T	0.258			0.174																		Y192F (TAC→TTC)	FTL_0439 →	hypothetical protein
407033	T→A	0.246			0.17																		G194G (GGT→GGA)	FTL_0439 →	hypothetical protein
407034	T→G	0.248			0.17																		S195A (TCG→GCG) ‡	FTL_0439 →	hypothetical protein
407036	G→A	0.24			0.17																		S195S (TCG→TCA) ‡	FTL_0439 →	hypothetical protein
position	mutation	DoxyR-anc	Seq-P3-1	Seq-P3-2	Seq-P3-3	Seq-P3-4	Seq-P3-5	Seq-42	Seq-43	Seq-44	Seq-46	Seq-47	Seq-49	Seq-52	Seq-53	Seq-55	Seq-57	Seq-59	Seq-60	Seq-61	Seq-62	Seq-63	annotation	gene	description
407430	G→T	0.086																					G327C (GGT→TGT)	FTL_0439 →	hypothetical protein
407700	G→A	0.183																					D417N (GAT→AAT)	FTL_0439 →	hypothetical protein
407965	G→A	0.106				0.744									1	1							G505E (GGG→GAG)	FTL_0439 →	hypothetical protein
408001	C→T	0.057																					S517L (TCA→TTA)	FTL_0439 →	hypothetical protein
408102	+TCT	0.171	0.153	0.227	0.368	0.147																	coding (1651/1656 nt)	FTL_0439 →	hypothetical protein
408105	+TCT												1				1	1					coding (1654/1656 nt)	FTL_0439 →	hypothetical protein
482240	G→A				0.053																		intergenic (+100/‑61)	FTL_0495 → / → FTL_0496	aspartokinase/homoserine dehydrogenase/homoserine kinase
487459	(TA)5→4												1										coding (1067‑1068/1311 nt)	FTL_0501 →	putative arginine decarboxylase
514141	C→A			0.484									1				1		1		1		T83K (ACA→AAA)	FTL_0533 →	DNA gyrase, subunit A
514141	C→T		0.89	?	0.799	0.91	0.91	1	1	1	1	1		1	1	1		1		1		1	T83I (ACA→ATA)	FTL_0533 →	DNA gyrase, subunit A
position	mutation	DoxyR-anc	Seq-P3-1	Seq-P3-2	Seq-P3-3	Seq-P3-4	Seq-P3-5	Seq-42	Seq-43	Seq-44	Seq-46	Seq-47	Seq-49	Seq-52	Seq-53	Seq-55	Seq-57	Seq-59	Seq-60	Seq-61	Seq-62	Seq-63	annotation	gene	description
514152	G→T			0.087	0.076																		D87Y (GAT→TAT)	FTL_0533 →	DNA gyrase, subunit A
691974	G→A				0.08																		T15I (ACA→ATA)	FTL_0702 ←	hypothetical protein
737686	G→T				0.057																		R146L (CGA→CTA)	FTL_0746 →	hypothetical membrane protein
744185	Δ1 bp	0.06																					coding (501/1752 nt)	FTL_0752 →	conserved hypothetical protein
810565	T→C				0.083																		L49P (CTT→CCT)	FTL_0829 →	glycerophosphoryl diester phosphodiesterase
828,202:1	+A		0.086	0.054		0.051	0.089																intergenic (+97/‑458)	FTL_0846 → / → FTL_0847	isochorismatase hydrolase family protein/preprotein translocase family protein
866,587:1	+A	0.083																					intergenic (+188/‑3)	FTL_0887 → / → FTL_0888	o‑methyltransferase family protein/HAD superfamily protein
1,017,955:1	+G	0.051																					coding (161/732 nt)	FTL_1065 →	ABC transporter, ATP‑binding protein
1,049,539:1	+T	0.061		0.077		0.053																	coding (14/447 nt)	FTL_1105 ←	hypothetical protein
1049540	Δ1 bp					0.053																	coding (13/447 nt)	FTL_1105 ←	hypothetical protein
position	mutation	DoxyR-anc	Seq-P3-1	Seq-P3-2	Seq-P3-3	Seq-P3-4	Seq-P3-5	Seq-42	Seq-43	Seq-44	Seq-46	Seq-47	Seq-49	Seq-52	Seq-53	Seq-55	Seq-57	Seq-59	Seq-60	Seq-61	Seq-62	Seq-63	annotation	gene	description
1053535	T→G	0.338				0.713									1	1							L405R (CTT→CGT)	FTL_1107 →	conserved hypothetical protein
1054470	C→G	0.16				0.667									1	1							A258G (GCC→GGC)	FTL_1108 →	cytosol aminopeptidase family protein
1054859	T→A	0.213				0.74									1	1							F388I (TTT→ATT)	FTL_1108 →	cytosol aminopeptidase family protein
1091846	Δ3 bp		0.835			0.07	1													?	?		intergenic (+7/‑10)	FTL_1148 → / → FTL_1149	pyruvate kinase/Fructose‑1,6‑bisphosphate aldolase
1091857	(AAT)4→3							1	1	1				1						1	1	1		[FTL_1149]	[FTL_1149]
1125024	G→T							1															A22D (GCT→GAT)	FTL_1173 ←	conserved hypothetical membrane protein
1164943	C→T					0.057																	intergenic (‑133/+281)	FTL_1214 ← / ← FTL_1215	hypothetical protein/conserved hypothetical protein
1195174	A→C	0.07	0.19	0.212	0.339	0.791							1		1	1	1	1					*222Y (TAA→TAC)	isftu2 →	Transposase
1195398	A→C			0.809															1				L46F (TTA→TTC)	FTL_1251 →	Proton‑dependent oligopeptide transport (POT) family protein
1195436	C→A		0.86		0.507	0.106	1	1	1	1	1	1		1						1	1	1	S59Y (TCT→TAT)	FTL_1251 →	Proton‑dependent oligopeptide transport (POT) family protein
position	mutation	DoxyR-anc	Seq-P3-1	Seq-P3-2	Seq-P3-3	Seq-P3-4	Seq-P3-5	Seq-42	Seq-43	Seq-44	Seq-46	Seq-47	Seq-49	Seq-52	Seq-53	Seq-55	Seq-57	Seq-59	Seq-60	Seq-61	Seq-62	Seq-63	annotation	gene	description
1,240,914:1	+T				0.057																		intergenic (+42/+167)	FTL_1303 → / ← FTL_1304	50S ribosomal protein L31/Glutamate‑‑cysteine ligase
1249940	G→A	0.053																					A24V (GCG→GTG)	FTL_1311 ←	CTP synthase
1273273	G→A	0.058																					pseudogene (9/1311 nt)	FTL_1337 ←	amino acid permease family protein, pseudogene
1450993	G→T											1											S220* (TCA→TAA)	FTL_1521 ←	chitinase family 18 protein
1,512,869:1	+A	0.065																					coding (13/1743 nt)	FTL_1585 →	Single‑stranded‑DNA‑specific exonuclease
1603082	Δ1 bp					0.05																	coding (655/1083 nt)	FTL_1669 →	tRNA nucleotidyltransferase
1604599	A→C	0.115																					L182F (TTA→TTC)	FTL_1671 →	Efflux protein, RND family, MFP subunit
1,647,470:1	+A					0.082																	intergenic (‑108/‑150)	FTL_1715 ← / → FTL_1716	Chaperonin protein, groES/conserved hypothetical membrane protein
1726206	C→T															1							D598N (GAT→AAT)	FTL_1793 ←	hypothetical protein
1,738,455:1	+T			0.052																			coding (124/1068 nt)	FTL_1805 ←	ATPase
position	mutation	DoxyR-anc	Seq-P3-1	Seq-P3-2	Seq-P3-3	Seq-P3-4	Seq-P3-5	Seq-42	Seq-43	Seq-44	Seq-46	Seq-47	Seq-49	Seq-52	Seq-53	Seq-55	Seq-57	Seq-59	Seq-60	Seq-61	Seq-62	Seq-63	annotation	gene	description
1795858	A→G	0.056	0.804			0.11	1	1	1	1				1						1	1	1	I436T (ATA→ACA)	FTL_1865 ←	outer membrane protein tolC precursor
1795876	A→C	0.282	0.19	1	0.931	0.117					1	1	1				1	1	1				I430R (ATA→AGA)	FTL_1865 ←	outer membrane protein tolC precursor
1795879	C→G	0.289	0.201	1	0.934	0.122					1	1	1				1	1	1				G429A (GGT→GCT)	FTL_1865 ←	outer membrane protein tolC precursor

## Sheet: Cipro+Doxy
Doxycycline resistant ancestor evolving to ciprofloxacin gradient in the presence of 8 µg/ml doxycycline
		Doxycyline resistant ancestor population	Final day populations					End point isolates
position	mutation	DoxyR-anc	Seq-P4-1	Seq-P4-2	Seq-P4-3	Seq-P4-4	Seq-P4-5	Seq-67	Seq-68	Seq-69	Seq-70	Seq-71	Seq-72	Seq-73	Seq-74	Seq-76	Seq-77	Seq-78	Seq-79	Seq-80	Seq-82	Seq-83	Seq-84	Seq-86	Seq-87	Seq-89	Seq-90	annotation	gene	description
234165	G→C	0.07																										V59L (GTA→CTA)	FTL_0235 →	30S ribosomal protein S10
234165	G→T	0.926	1	1	1	1	1	1	1	1	1	1	1	1	1	1	1	1	1	1	1	1	1	1	1	1	1	V59L (GTA→TTA)	FTL_0235 →	30S ribosomal protein S10
294,052:1	+T			0.053	0.051																							intergenic (‑43/‑155)	FTL_0307 ← / → FTL_0308	Dephospho‑CoA kinase/conserved hypothetical protein
294053	Δ1 bp	0.058				0.057																						intergenic (‑44/‑154)	FTL_0307 ← / → FTL_0308	Dephospho‑CoA kinase/conserved hypothetical protein
406408	Δ37 bp	0.065																										intergenic (+119/‑8)	FTL_0438 → / → FTL_0439	NAD‑dependent malic enzyme/hypothetical protein
406991	A→T	0.23	0.829	1	0.919	1	0.823	1	1	1	1	1	1	1	1	1	1	1		1	1	1	1				1	G180G (GGA→GGT)	FTL_0439 →	hypothetical protein
406994	T→A	0.211	0.831	1	0.909	1	0.822	1	1	1	1	1	1	1	1	1	1	1		1	1	1	1				1	A181A (GCT→GCA)	FTL_0439 →	hypothetical protein
406997	G→T	0.214	0.83	1	0.91	1	0.817	1	1	1	1	1	1	1	1	1	1	1		1	1	1	1				1	P182P (CCG→CCT)	FTL_0439 →	hypothetical protein
407000	G→T	0.218	0.825	1	0.921	1	0.824	1	1	1	1	1	1	1	1	1	1	1		1	1	1	1				1	A183A (GCG→GCT)	FTL_0439 →	hypothetical protein
407009	A→C	0.254	0.84	1	0.929	1	0.848	1	1	1	1	1	1	1	1	1	1	1		1	1	1	1				1	T186T (ACA→ACC)	FTL_0439 →	hypothetical protein
407016	C→G	0.259	0.836	1	0.925	1	0.853	1	1	1	1	1	1	1	1	1	1	1		1	1	1	1				1	Q189E (CAA→GAG)	FTL_0439 →	hypothetical protein
position	mutation	DoxyR-anc	Seq-P4-1	Seq-P4-2	Seq-P4-3	Seq-P4-4	Seq-P4-5	Seq-67	Seq-68	Seq-69	Seq-70	Seq-71	Seq-72	Seq-73	Seq-74	Seq-76	Seq-77	Seq-78	Seq-79	Seq-80	Seq-82	Seq-83	Seq-84	Seq-86	Seq-87	Seq-89	Seq-90	annotation	gene	description
407018	A→G	0.257	0.837	1	0.925	1	0.854	1	1	1	1	1	1	1	1	1	1	1		1	1	1	1				1	Q189E (CAA→GAG)	FTL_0439 →	hypothetical protein
407026	A→T	0.258	0.836	1	0.927	1	0.85	1	1	1	1	1	1	1	1	1	1	1		1	1	1	1				1	Y192F (TAC→TTC)	FTL_0439 →	hypothetical protein
407033	T→A	0.246	0.797		0.909		0.818																					G194G (GGT→GGA)	FTL_0439 →	hypothetical protein
407034	T→G	0.248	0.798	1	0.907	1	0.824	1	1	1	1	1	1	1	1	1	1	1		1	1	1	1				1	S195A (TCG→GCG) ‡	FTL_0439 →	hypothetical protein
407036	G→A	0.24	0.798	1	0.9	1	0.821	1	1	1	1	1	1	1	1	1	1	1		1	1	1	1				1	S195S (TCG→TCA) ‡	FTL_0439 →	hypothetical protein
407430	G→T	0.086	0.191				0.144												1					1	1	1		G327C (GGT→TGT)	FTL_0439 →	hypothetical protein
407700	G→A	0.183																										D417N (GAT→AAT)	FTL_0439 →	hypothetical protein
407965	G→A	0.106																										G505E (GGG→GAG)	FTL_0439 →	hypothetical protein
408001	C→T	0.057																										S517L (TCA→TTA)	FTL_0439 →	hypothetical protein
position	mutation	DoxyR-anc	Seq-P4-1	Seq-P4-2	Seq-P4-3	Seq-P4-4	Seq-P4-5	Seq-67	Seq-68	Seq-69	Seq-70	Seq-71	Seq-72	Seq-73	Seq-74	Seq-76	Seq-77	Seq-78	Seq-79	Seq-80	Seq-82	Seq-83	Seq-84	Seq-86	Seq-87	Seq-89	Seq-90	annotation	gene	description
408102	+TCT	0.171																										coding (1651/1656 nt)	FTL_0439 →	hypothetical protein
415055	C→A		0.124																									E51D (GAG→GAT)	FTL_0445 ←	conserved hypothetical protein
514141	C→A				0.102			1	1		1	1							1									T83K (ACA→AAA)	FTL_0533 →	DNA gyrase, subunit A
514141	C→T		0.281			0.821	0.206														1		1		1	1		T83I (ACA→ATA)	FTL_0533 →	DNA gyrase, subunit A
514152	G→A				0.747		0.757																	1			1	D87N (GAT→AAT)	FTL_0533 →	DNA gyrase, subunit A
514152	G→T		0.448	1						1			1	1	1	1	1	1				1						D87Y (GAT→TAT)	FTL_0533 →	DNA gyrase, subunit A
514249	C→A		0.083																									A119E (GCA→GAA)	FTL_0533 →	DNA gyrase, subunit A
611896	A→G												1															T179T (ACT→ACC)	isftu2 ←	Transposase
740287	A→C			0.116																								intergenic (+75/‑206)	FTL_0748 → / → isftu2	major facilitator superfamily (MFS) transport protein/Transposase
744185	Δ1 bp	0.06																										coding (501/1752 nt)	FTL_0752 →	conserved hypothetical protein
position	mutation	DoxyR-anc	Seq-P4-1	Seq-P4-2	Seq-P4-3	Seq-P4-4	Seq-P4-5	Seq-67	Seq-68	Seq-69	Seq-70	Seq-71	Seq-72	Seq-73	Seq-74	Seq-76	Seq-77	Seq-78	Seq-79	Seq-80	Seq-82	Seq-83	Seq-84	Seq-86	Seq-87	Seq-89	Seq-90	annotation	gene	description
772221	C→A			0.087																								D24Y (GAT→TAT)	FTL_0785 ←	GTP‑binding protein
828,202:1	+A				0.101	0.062																						intergenic (+97/‑458)	FTL_0846 → / → FTL_0847	isochorismatase hydrolase family protein/preprotein translocase family protein
866,587:1	+A	0.083																										intergenic (+188/‑3)	FTL_0887 → / → FTL_0888	o‑methyltransferase family protein/HAD superfamily protein
915808	G→T				0.067														1									S308I (AGT→ATT)	FTL_0946 →	major facilitator superfamily (MFS) transport protein
1,017,955:1	+G	0.051																										coding (161/732 nt)	FTL_1065 →	ABC transporter, ATP‑binding protein
1,049,539:1	+T	0.061																										coding (14/447 nt)	FTL_1105 ←	hypothetical protein
1049628	Δ1 bp					0.21																						intergenic (‑76/‑80)	FTL_1105 ← / → FTL_1106	hypothetical protein/Alanyl‑tRNA synthetase
1053535	T→G	0.338																										L405R (CTT→CGT)	FTL_1107 →	conserved hypothetical protein
1054470	C→G	0.16																										A258G (GCC→GGC)	FTL_1108 →	cytosol aminopeptidase family protein
1054859	T→A	0.213																										F388I (TTT→ATT)	FTL_1108 →	cytosol aminopeptidase family protein
position	mutation	DoxyR-anc	Seq-P4-1	Seq-P4-2	Seq-P4-3	Seq-P4-4	Seq-P4-5	Seq-67	Seq-68	Seq-69	Seq-70	Seq-71	Seq-72	Seq-73	Seq-74	Seq-76	Seq-77	Seq-78	Seq-79	Seq-80	Seq-82	Seq-83	Seq-84	Seq-86	Seq-87	Seq-89	Seq-90	annotation	gene	description
1134979	T→G		1				0.156	1	1	1	1								1					1	1	1		Q125P (CAA→CCA)	FTL_1186 ←	30S ribosomal protein S9
1141306	G→T		0.141																									G79C (GGT→TGT)	FTL_1192 →	Chaperone protein dnaJ (heat shock protein 70 family cofactor)
1183796	C→A				0.891															1								K68N (AAG→AAT)	FTL_1236 ←	translation initiation factor IF
1183819	C→A															1												D61Y (GAT→TAT)	FTL_1236 ←	translation initiation factor IF
1195174	A→C	0.07																										*222Y (TAA→TAC)	isftu2 →	Transposase
1249940	G→A	0.053																										A24V (GCG→GTG)	FTL_1311 ←	CTP synthase
1273273	G→A	0.058																										pseudogene (9/1311 nt)	FTL_1337 ←	amino acid permease family protein, pseudogene
1333460	C→A				0.892	0.362	0.728										1			1							1	L105F (TTG→TTT)	FTL_1406 ←	translation initiation factor IF‑3
1333548	C→A		0.172																									R76I (AGA→ATA)	FTL_1406 ←	translation initiation factor IF‑3
1382456	G→T											1																A603E (GCA→GAA)	FTL_1458 ←	preprotein translocase, subunit A, ATPase secretion protein
position	mutation	DoxyR-anc	Seq-P4-1	Seq-P4-2	Seq-P4-3	Seq-P4-4	Seq-P4-5	Seq-67	Seq-68	Seq-69	Seq-70	Seq-71	Seq-72	Seq-73	Seq-74	Seq-76	Seq-77	Seq-78	Seq-79	Seq-80	Seq-82	Seq-83	Seq-84	Seq-86	Seq-87	Seq-89	Seq-90	annotation	gene	description
1440276	(T)8→7																						1					coding (403/531 nt)	FTL_1509 ←	D‑alanyl‑D‑alanine carboxypeptidase/D‑alanyl‑D‑alanine‑endopeptidase
1,512,869:1	+A	0.065																										coding (13/1743 nt)	FTL_1585 →	Single‑stranded‑DNA‑specific exonuclease
1604599	A→C	0.115																										L182F (TTA→TTC)	FTL_1671 →	Efflux protein, RND family, MFP subunit
1738456	Δ1 bp				0.065																							coding (123/1068 nt)	FTL_1805 ←	ATPase
1744603	G→T				0.077																							L347I (CTA→ATA)	FTL_1810 ←	N utilization substance protein A
1795858	A→G	0.056																										I436T (ATA→ACA)	FTL_1865 ←	outer membrane protein tolC precursor
1795876	A→C	0.282	1	1	1	1	1	1	1	1	1	1	1	1	1	1	1	1	1	1	1	1	1	1	1	1	1	I430R (ATA→AGA)	FTL_1865 ←	outer membrane protein tolC precursor
1795879	C→G	0.289	1	1	1	1	1	1	1	1	1	1	1	1	1	1	1	1	1	1	1	1	1	1	1	1	1	G429A (GGT→GCT)	FTL_1865 ←	outer membrane protein tolC precursor
1816947	G→A																										1	F66F (TTC→TTT)	FTL_1883 ←	Potassium‑transporting ATPase, A chain
1,838,437:1	+A						0.065																					coding (1075/1638 nt)	FTL_1905 →	DNA polymerase III, gamma/tau subunits
position	mutation	DoxyR-anc	Seq-P4-1	Seq-P4-2	Seq-P4-3	Seq-P4-4	Seq-P4-5	Seq-67	Seq-68	Seq-69	Seq-70	Seq-71	Seq-72	Seq-73	Seq-74	Seq-76	Seq-77	Seq-78	Seq-79	Seq-80	Seq-82	Seq-83	Seq-84	Seq-86	Seq-87	Seq-89	Seq-90	annotation	gene	description
1838438	Δ1 bp					0.06																						coding (1076/1638 nt)	FTL_1905 →	DNA polymerase III, gamma/tau subunits
