# Supplementary material for: Mutational Switch-Backs Can Accelerate Evolution of Francisella to a Combination of Ciprofloxacin and Doxycycline
Source: Front Microbiol. 2022 May 9;13:904822. doi: 10.3389/fmicb.2022.904822 (PMC9125183; doi:10.3389/fmicb.2022.904822)
Supplement: Supplementary file 3 [file Table_3.XLSX]

## Sheet: BHIC
Ciprofloxacin resistant population evolving to BHIC
		Ciprofloxacin resistant ancestor population	Final day populations				End point isolates
position	mutation	CiproR_anc	Seq2-P1-1	Seq2-P1-3	Seq2-P1-4	Seq2-P1-5	Seq2-1	Seq2-2	Seq2-3	Seq2-5	Seq2-7	Seq2-8	Seq2-10	Seq2-11	Seq2-12	Seq2-14	Seq2-15	Seq2-16	annotation	gene	description
71571	C→T		0.152																G37S (GGT→AGT)	FTL_0073 ←	hypothetical membrane protein
156033	G→A		0.296	0.098	0.116	0.07													V447I (GTA→ATA)	FTL_0148 →	Sodium/hydrogen exchanger (antiporter) family protein
271347	G→T	0.812																	V443L (GTA→TTA)	FTL_0285 →	GTP pyrophosphokinase
285030	Δ1 bp	0.068				0.053													coding (997/1962 nt)	FTL_0298 →	hypothetical membrane protein
294,052:1	+T	0.056	0.07																intergenic (‑43/‑155)	FTL_0307 ← / → FTL_0308	Dephospho‑CoA kinase/conserved hypothetical protein
362285	G→T															1			S10* (TCA→TAA)	FTL_0392 ←	Type IV pili fiber building block protein
407700	G→A	0.098																	D417N (GAT→AAT)	FTL_0439 →	hypothetical protein
436003	C→A		0.063	0.077															H78N (CAT→AAT)	FTL_0462 →	DNA topoisomerase IV subunit A
436012	G→T		0.08		0.124	0.105						1		1					G81C (GGT→TGT)	FTL_0462 →	DNA topoisomerase IV subunit A
436019	G→T				0.072	0.055										1			S83I (AGT→ATT)	FTL_0462 →	DNA topoisomerase IV subunit A
position	mutation	CiproR_anc	Seq2-P1-1	Seq2-P1-3	Seq2-P1-4	Seq2-P1-5	Seq2-1	Seq2-2	Seq2-3	Seq2-5	Seq2-7	Seq2-8	Seq2-10	Seq2-11	Seq2-12	Seq2-14	Seq2-15	Seq2-16	annotation	gene	description
436146	G→T		0.338	0.563	0.245	0.386		1	1	1	1						1	1	E125D (GAG→GAT)	FTL_0462 →	DNA topoisomerase IV subunit A
436321	C→A		0.113																Seq-P184T (CCA→ACA)	FTL_0462 →	DNA topoisomerase IV subunit A
472307	G→T		0.162																A602S (GCT→TCT)	FTL_0487 →	maltodextrin phosphorylase
514141	C→A	0.877																	T83K (ACA→AAA)	FTL_0533 →	DNA gyrase, subunit A
514141	C→T	0.12	0.923	0.917	0.946	1	1	1	1	1	1	1	1	1	1	1	1	1	T83I (ACA→ATA)	FTL_0533 →	DNA gyrase, subunit A
514152	G→T	0.892	0.066	0.073	0.189	0.123	1						1		1				D87Y (GAT→TAT)	FTL_0533 →	DNA gyrase, subunit A
737332	C→A	0.882																	A28E (GCG→GAG)	FTL_0746 →	hypothetical membrane protein
828,202:1	+A		0.068			0.056													intergenic (+97/‑458)	FTL_0846 → / → FTL_0847	isochorismatase hydrolase family protein/preprotein translocase family protein
926,743:1	+C			0.294															coding (752/819 nt)	FTL_0959 ←	Type IV pili leader peptidase and methylase.
926744	+C									1	1								coding (751/819 nt)	FTL_0959 ←	Type IV pili leader peptidase and methylase.
position	mutation	CiproR_anc	Seq2-P1-1	Seq2-P1-3	Seq2-P1-4	Seq2-P1-5	Seq2-1	Seq2-2	Seq2-3	Seq2-5	Seq2-7	Seq2-8	Seq2-10	Seq2-11	Seq2-12	Seq2-14	Seq2-15	Seq2-16	annotation	gene	description
926955	Δ17 bp					0.115											1		coding (524‑540/819 nt)	FTL_0959 ←	Type IV pili leader peptidase and methylase.
926963	C→T					Δ							1				Δ		G178R (GGA→AGA)	FTL_0959 ←	Type IV pili leader peptidase and methylase.
926986	Δ23 bp		0.069						1										coding (487‑509/819 nt)	FTL_0959 ←	Type IV pili leader peptidase and methylase.
927071	C→A											1							D142Y (GAT→TAT)	FTL_0959 ←	Type IV pili leader peptidase and methylase.
927247	C→T							1											W83* (TGG→TAG)	FTL_0959 ←	Type IV pili leader peptidase and methylase.
927300	G→T																	1	C65* (TGC→TGA)	FTL_0959 ←	Type IV pili leader peptidase and methylase.
927365	C→A													1					E44* (GAA→TAA)	FTL_0959 ←	Type IV pili leader peptidase and methylase.
927416	(CGATATAT)1→2						1												coding (79/819 nt)	FTL_0959 ←	Type IV pili leader peptidase and methylase.
1022709	G→A												1						D288N (GAT→AAT)	FTL_1069 →	amino acid permease
1,049,539:1	+T		0.08	0.056															coding (14/447 nt)	FTL_1105 ←	hypothetical protein
position	mutation	CiproR_anc	Seq2-P1-1	Seq2-P1-3	Seq2-P1-4	Seq2-P1-5	Seq2-1	Seq2-2	Seq2-3	Seq2-5	Seq2-7	Seq2-8	Seq2-10	Seq2-11	Seq2-12	Seq2-14	Seq2-15	Seq2-16	annotation	gene	description
1195398	A→C	0.068	0.797	0.827	0.475	0.592		1	1	1	1						1	1	L46F (TTA→TTC)	FTL_1251 →	Proton‑dependent oligopeptide transport (POT) family protein
1195460	G→T	0.102	0.212	0.126	0.485	0.424	1					1	1	1	1	1			G67V (GGT→GTT)	FTL_1251 →	Proton‑dependent oligopeptide transport (POT) family protein
1415149	G→T	0.814																	S778* (TCG→TAG)	FTL_1489 ←	FAD‑binding family protein
1441244	G→T								1										A256E (GCG→GAG)	FTL_1510 ←	Glycerol‑3‑phosphate transporter
1468123	C→A		0.324	0.499	0.305	0.376		1	1	1	1						1	1	G502V (GGA→GTA)	FTL_1539 ←	penicillin binding protein (peptidoglycan synthetase)
1470948	G→T														1				S681Y (TCT→TAT)	FTL_1542 ←	conserved hypothetical protein
1476576	G→T		0.061																P746T (CCT→ACT)	FTL_1547 ←	DNA gyrase subunit B
1477418	G→T		0.087			0.055													S465Y (TCT→TAT)	FTL_1547 ←	DNA gyrase subunit B
1563062	C→A												1						E36* (GAA→TAA)	FTL_1633 ←	hypothetical protein
1647471	Δ1 bp					0.053													intergenic (‑109/‑149)	FTL_1715 ← / → FTL_1716	Chaperonin protein, groES/conserved hypothetical membrane protein
position	mutation	CiproR_anc	Seq2-P1-1	Seq2-P1-3	Seq2-P1-4	Seq2-P1-5	Seq2-1	Seq2-2	Seq2-3	Seq2-5	Seq2-7	Seq2-8	Seq2-10	Seq2-11	Seq2-12	Seq2-14	Seq2-15	Seq2-16	annotation	gene	description
1658957	C→A		0.069		0.175	0.1	1						1		1				L488I (CTC→ATC)	FTL_1726 →	Topoisomerase IV, subunit B
1658973	C→A		0.276	0.109	0.115	0.125													S493Y (TCT→TAT)	FTL_1726 →	Topoisomerase IV, subunit B
1659249	G→T	0.819																	R585I (AGA→ATA)	FTL_1726 →	Topoisomerase IV, subunit B
1,717,632:1	+T	0.055	0.054																coding (13/2814 nt)	FTL_1784 ←	2‑oxoglutarate dehydrogenase E1 component
1,838,437:1	+A				0.068														coding (1075/1638 nt)	FTL_1905 →	DNA polymerase III, gamma/tau subunits

## Sheet: Cipro
Ciprofloxacin resistant population evolving to constant dose of 1 µg/ml Ciprofloxacin
		Ciprofloxacin resistant ancestor population	Final day populations					End point isolates
position	mutation	CiproRAnc	Seq2-P2-1	Seq2-P2-2	Seq2-P2-3	Seq2-P2-4	Seq2-P2-5	Seq2-17	Seq2-18	Seq2-19	Seq2-20	Seq2-21	Seq2-22	Seq2-24	Seq2-25	Seq2-26	Seq2-27	Seq2-30	Seq2-31	Seq2-32	Seq2-33	Seq2-34	Seq2-35	Seq2-36	annotation	gene	description
853	C→A				0.065		0.053																		F193L (TTC→TTA)	FTL_0001 →	chromosomal replication initiator protein dnaA
15780	G→A												1												pseudogene (444/465 nt)	FTL_0017 →	Succinate‑semialdehyde dehydrogenase,pseudogene
57461	C→A							1																	S87* (TCA→TAA)	FTL_0057 →	conserved hypothetical membrane protein
57612	(T)6→7										1														coding (411/693 nt)	FTL_0057 →	conserved hypothetical membrane protein
57669	G→T																	1							E156D (GAG→GAT)	FTL_0057 →	conserved hypothetical membrane protein
178,555:1	+A						0.066																		coding (158/354 nt)	FTL_0176 →	Ribonuclease P protein component
271347	G→T	0.812																							V443L (GTA→TTA)	FTL_0285 →	GTP pyrophosphokinase
285030	Δ1 bp	0.068																							coding (997/1962 nt)	FTL_0298 →	hypothetical membrane protein
294,052:1	+T	0.056	0.068				0.065																		intergenic (‑43/‑155)	FTL_0307 ← / → FTL_0308	Dephospho‑CoA kinase/conserved hypothetical protein
406393	G→T					0.36														1					intergenic (+104/‑59)	FTL_0438 → / → FTL_0439	NAD‑dependent malic enzyme/hypothetical protein
position	mutation	CiproRAnc	Seq2-P2-1	Seq2-P2-2	Seq2-P2-3	Seq2-P2-4	Seq2-P2-5	Seq2-17	Seq2-18	Seq2-19	Seq2-20	Seq2-21	Seq2-22	Seq2-24	Seq2-25	Seq2-26	Seq2-27	Seq2-30	Seq2-31	Seq2-32	Seq2-33	Seq2-34	Seq2-35	Seq2-36	annotation	gene	description
406455	+G																					1		1	coding (4/1656 nt)	FTL_0439 →	hypothetical protein
407700	G→A	0.098																							D417N (GAT→AAT)	FTL_0439 →	hypothetical protein
435920	Δ61 bp				0.068	0.069	0.075																		coding (149‑209/2226 nt)	FTL_0462 →	DNA topoisomerase IV subunit A
436012	G→T		0.367	0.075	0.304	0.213	0.257						1	1											G81C (GGT→TGT)	FTL_0462 →	DNA topoisomerase IV subunit A
436019	G→T		0.333	0.053	0.285	0.161	0.301				1	1			1			1							S83I (AGT→ATT)	FTL_0462 →	DNA topoisomerase IV subunit A
436130	C→A		0.099		0.051	0.426	0.123													1			1		A120E (GCG→GAG)	FTL_0462 →	DNA topoisomerase IV subunit A
436146	G→T									1															E125D (GAG→GAT)	FTL_0462 →	DNA topoisomerase IV subunit A
514137	G→A					0.072																			D82N (GAT→AAT)	FTL_0533 →	DNA gyrase, subunit A
514141	C→A	0.877																				1		1	T83K (ACA→AAA)	FTL_0533 →	DNA gyrase, subunit A
514141	C→T	0.12	1	1	1	1	1	1	1	1	1	1	1	1	1	1	1	1	1	1	1		1		T83I (ACA→ATA)	FTL_0533 →	DNA gyrase, subunit A
position	mutation	CiproRAnc	Seq2-P2-1	Seq2-P2-2	Seq2-P2-3	Seq2-P2-4	Seq2-P2-5	Seq2-17	Seq2-18	Seq2-19	Seq2-20	Seq2-21	Seq2-22	Seq2-24	Seq2-25	Seq2-26	Seq2-27	Seq2-30	Seq2-31	Seq2-32	Seq2-33	Seq2-34	Seq2-35	Seq2-36	annotation	gene	description
514152	G→T	0.892	0.061	0.823	0.137	0.104	0.104	1								1	1		1		1				D87Y (GAT→TAT)	FTL_0533 →	DNA gyrase, subunit A
514248	G→T		0.122		0.091	0.06					1														A119S (GCA→TCA)	FTL_0533 →	DNA gyrase, subunit A
590867	C→A											1													Seq2-P26H (CCT→CAT)	FTL_0603 →	O‑antigen flippase
690875	Δ9 bp										1														coding (1135‑1143/1458 nt)	FTL_0702 ←	hypothetical protein
737332	C→A	0.882																							A28E (GCG→GAG)	FTL_0746 →	hypothetical membrane protein
747055	G→T								1																S86I (AGT→ATT)	FTL_0754 →	Exodeoxyribonuclease VII large subunit
828,202:1	+A		0.059	0.052		0.063	0.059																		intergenic (+97/‑458)	FTL_0846 → / → FTL_0847	isochorismatase hydrolase family protein/preprotein translocase family protein
905705	G→T														1										D290Y (GAC→TAC)	FTL_0933 →	DNA recombination protein RmuC family protein
926798	C→A												1												G233W (GGG→TGG)	FTL_0959 ←	Type IV pili leader peptidase and methylase.
926971	G→T								1																S175Y (TCT→TAT)	FTL_0959 ←	Type IV pili leader peptidase and methylase.
position	mutation	CiproRAnc	Seq2-P2-1	Seq2-P2-2	Seq2-P2-3	Seq2-P2-4	Seq2-P2-5	Seq2-17	Seq2-18	Seq2-19	Seq2-20	Seq2-21	Seq2-22	Seq2-24	Seq2-25	Seq2-26	Seq2-27	Seq2-30	Seq2-31	Seq2-32	Seq2-33	Seq2-34	Seq2-35	Seq2-36	annotation	gene	description
927212	C→A									1															E95* (GAA→TAA)	FTL_0959 ←	Type IV pili leader peptidase and methylase.
927251	C→A													1									1		G82* (GGA→TGA)	FTL_0959 ←	Type IV pili leader peptidase and methylase.
927383	C→A																1								E38* (GAG→TAG)	FTL_0959 ←	Type IV pili leader peptidase and methylase.
1195398	A→C	0.068	0.175	0.087	0.146	0.521	0.237		1	1										1		1	1	1	L46F (TTA→TTC)	FTL_1251 →	Proton‑dependent oligopeptide transport (POT) family protein
1195460	G→T	0.102	0.829	0.876	0.808	0.451	0.736	1			1	1	1	1	1	1	1	1	1		1				G67V (GGT→GTT)	FTL_1251 →	Proton‑dependent oligopeptide transport (POT) family protein
1359509	(A)8→7																		1						coding (58/1683 nt)	FTL_1428 ←	ABC transporter, ATP‑binding and membrane protein
1415149	G→T	0.814																							S778* (TCG→TAG)	FTL_1489 ←	FAD‑binding family protein
1430861	Δ2 bp																			1					coding (473‑474/477 nt)	FTL_1500 ←	Transposase, fragment
1468123	C→A									1															G502V (GGA→GTA)	FTL_1539 ←	penicillin binding protein (peptidoglycan synthetase)
1476575	G→T		0.49	0.097	0.38	0.667	0.524					1		1	1			1		1			1		P746H (CCT→CAT)	FTL_1547 ←	DNA gyrase subunit B
position	mutation	CiproRAnc	Seq2-P2-1	Seq2-P2-2	Seq2-P2-3	Seq2-P2-4	Seq2-P2-5	Seq2-17	Seq2-18	Seq2-19	Seq2-20	Seq2-21	Seq2-22	Seq2-24	Seq2-25	Seq2-26	Seq2-27	Seq2-30	Seq2-31	Seq2-32	Seq2-33	Seq2-34	Seq2-35	Seq2-36	annotation	gene	description
1477411	C→A								1				1												E467D (GAG→GAT)	FTL_1547 ←	DNA gyrase subunit B
1477418	G→T		0.251		0.19	0.191	0.192																		S465Y (TCT→TAT)	FTL_1547 ←	DNA gyrase subunit B
1605989	C→T																					1		1	P188L (CCA→CTA)	FTL_1672 →	Transporter AcrB/AcrD/AcrF family
1658835	G→T								1																S447I (AGT→ATT)	FTL_1726 →	Topoisomerase IV, subunit B
1658868	C→A						0.06																		S458Y (TCT→TAT)	FTL_1726 →	Topoisomerase IV, subunit B
1658957	C→A			0.693	0.06			1								1	1		1		1				L488I (CTC→ATC)	FTL_1726 →	Topoisomerase IV, subunit B
1659249	G→T	0.819																							R585I (AGA→ATA)	FTL_1726 →	Topoisomerase IV, subunit B
1,717,632:1	+T	0.055																							coding (13/2814 nt)	FTL_1784 ←	2‑oxoglutarate dehydrogenase E1 component
1738456	Δ1 bp					0.064																			coding (123/1068 nt)	FTL_1805 ←	ATPase

## Sheet: Doxy
Ciprofloxacin resistant population evolving to gradient of Doxycycline
		Ciprofloxacin resistant ancestor population	Final day populations				End point isolates
position	mutation	CiproR_anc	Seq2-P3-1	Seq2-P3-2	Seq2-P3-4	Seq2-P3-5	Seq2-37	Seq2-38	Seq2-39	Seq2-40	Seq2-42	Seq2-43	Seq2-44	Seq2-45	Seq2-46	Seq2-47	Seq2-48	Seq2-49	Seq2-50	Seq2-52	annotation	gene	description
12 days, 18:01:00	+A			0.076																	coding (32/1476 nt)	FTL_0001 →	chromosomal replication initiator protein dnaA
234165	G→T		1	1	1	1	1	1	1	1	1	1	1	1	1	1	1	1	1	1	V59L (GTA→TTA)	FTL_0235 →	30S ribosomal protein S10
271347	G→T	0.812																			V443L (GTA→TTA)	FTL_0285 →	GTP pyrophosphokinase
285030	Δ1 bp	0.068	0.057		0.055																coding (997/1962 nt)	FTL_0298 →	hypothetical membrane protein
294,052:1	+T	0.056				0.057															intergenic (‑43/‑155)	FTL_0307 ← / → FTL_0308	Dephospho‑CoA kinase/conserved hypothetical protein
406563	G→T		1	1	1	1	1	1	1	1	1	1	1	1	1	1	1	1	1	1	G38* (GGA→TGA)	FTL_0439 →	hypothetical protein
407700	G→A	0.098																			D417N (GAT→AAT)	FTL_0439 →	hypothetical protein
455,068:1	+A					0.053															intergenic (+37/‑54)	FTL_0476 → / → FTL_0477	lysine decarboxylase, inducable/glycine cleavage complex protein T (aminomethyltransferase)
514141	C→A	0.877																			T83K (ACA→AAA)	FTL_0533 →	DNA gyrase, subunit A
514141	C→T	0.12	1	1	1	1	1	1	1	1	1	1	1	1	1	1	1	1	1	1	T83I (ACA→ATA)	FTL_0533 →	DNA gyrase, subunit A
position	mutation	CiproR_anc	Seq2-P3-1	Seq2-P3-2	Seq2-P3-4	Seq2-P3-5	Seq2-37	Seq2-38	Seq2-39	Seq2-40	Seq2-42	Seq2-43	Seq2-44	Seq2-45	Seq2-46	Seq2-47	Seq2-48	Seq2-49	Seq2-50	Seq2-52	annotation	gene	description
514152	G→T	0.892																			D87Y (GAT→TAT)	FTL_0533 →	DNA gyrase, subunit A
688090	G→T				0.07																Q99H (CAG→CAT)	FTL_0700 →	conserved hypothetical lipoprotein
737332	C→A	0.882																			A28E (GCG→GAG)	FTL_0746 →	hypothetical membrane protein
828,202:1	+A		0.059	0.054		0.056															intergenic (+97/‑458)	FTL_0846 → / → FTL_0847	isochorismatase hydrolase family protein/preprotein translocase family protein
1,049,539:1	+T				0.072																coding (14/447 nt)	FTL_1105 ←	hypothetical protein
1195398	A→C	0.068																			L46F (TTA→TTC)	FTL_1251 →	Proton‑dependent oligopeptide transport (POT) family protein
1195460	G→T	0.102	1	1	1	1	1	1	1	1	1	1	1	1	1	1	1	1	1	1	G67V (GGT→GTT)	FTL_1251 →	Proton‑dependent oligopeptide transport (POT) family protein
1376837	G→A		0.389	0.495	0.127	0.165		1		1	1		1	1	1						G352D (GGT→GAT)	FTL_1449 →	Ribonuclease D
1376837	G→T						1		1												G352V (GGT→GTT)	FTL_1449 →	Ribonuclease D
1415149	G→T	0.814																			S778* (TCG→TAG)	FTL_1489 ←	FAD‑binding family protein
position	mutation	CiproR_anc	Seq2-P3-1	Seq2-P3-2	Seq2-P3-4	Seq2-P3-5	Seq2-37	Seq2-38	Seq2-39	Seq2-40	Seq2-42	Seq2-43	Seq2-44	Seq2-45	Seq2-46	Seq2-47	Seq2-48	Seq2-49	Seq2-50	Seq2-52	annotation	gene	description
1421347	C→T				0.061																G235G (GGC→GGT)	FTL_1492 →	Fructokinase
1524154	G→T		0.093																		S101Y (TCT→TAT)	FTL_1596 ←	Peptidyl‑prolyl cis‑trans isomerase (PPIase)
1,533,245:1	+A					0.052															coding (378/912 nt)	FTL_1604 ←	DNA polymerase III, delta prime subunit
1659249	G→T	0.819																			R585I (AGA→ATA)	FTL_1726 →	Topoisomerase IV, subunit B
1,717,632:1	+T	0.055				0.055															coding (13/2814 nt)	FTL_1784 ←	2‑oxoglutarate dehydrogenase E1 component
1,738,455:1	+T			0.063																	coding (124/1068 nt)	FTL_1805 ←	ATPase
1796526	C→A		1	1	1	1	1	1	1	1	1	1	1	1	1	1	1	1	1	1	W213C (TGG→TGT)	FTL_1865 ←	outer membrane protein tolC precursor
1,838,437:1	+A					0.055															coding (1075/1638 nt)	FTL_1905 →	DNA polymerase III, gamma/tau subunits

## Sheet: Doxy+Cipro
Ciprofloxacin resistant ancestor evolving to Doxycycline gradient in the presence of 1 µg/ml ciprofloxacin
		Ciprofloxacin resistant ancestor population	Final day populations					End point isolates
position	mutation	CiproRAnc	Seq2-P4-1	Seq2-P4-2	Seq2-P4-3	Seq2-P4-4	Seq2-P4-5	Seq2-53	Seq2-54	Seq2-55	Seq2-56	Seq2-57	Seq2-58	Seq2-59	Seq2-60	Seq2-61	Seq2-63	Seq2-64	Seq2-65	Seq2-66	Seq2-67	Seq2-68	Seq2-69	Seq2-70	Seq2-71	Seq2-72	annotation	gene	description
178,555:1	+A					0.051																					coding (158/354 nt)	FTL_0176 →	Ribonuclease P protein component
234165	G→T		1	1	1	1	1	1	1	1	1	1	1	1	1	1	1	1	1	1	1	1	1	1	1	1	V59L (GTA→TTA)	FTL_0235 →	30S ribosomal protein S10
265932	C→A			1									1	1	1												intergenic (‑56/‑143)	FTL_0280 ← / → FTL_0281	amino acid permease, fragment/heat shock protein, hsSeq2-P40
271347	G→T	0.812																									V443L (GTA→TTA)	FTL_0285 →	GTP pyrophosphokinase
285,029:1	+A						0.05																				coding (996/1962 nt)	FTL_0298 →	hypothetical membrane protein
285030	Δ1 bp	0.068	0.093	0.057																							coding (997/1962 nt)	FTL_0298 →	hypothetical membrane protein
294,052:1	+T	0.056																									intergenic (‑43/‑155)	FTL_0307 ← / → FTL_0308	Dephospho‑CoA kinase/conserved hypothetical protein
406563	G→T		1					1	1	1	1																G38* (GGA→TGA)	FTL_0439 →	hypothetical protein
407700	G→A	0.098		1	1	1	0.704					1	1	1	1	1	1	1	1	1	1	1	1	1	1		D417N (GAT→AAT) ‡	FTL_0439 →	hypothetical protein
407701	A→G						0.274																			1	D417G (GAT→GGT) ‡	FTL_0439 →	hypothetical protein
position	mutation	CiproRAnc	Seq2-P4-1	Seq2-P4-2	Seq2-P4-3	Seq2-P4-4	Seq2-P4-5	Seq2-53	Seq2-54	Seq2-55	Seq2-56	Seq2-57	Seq2-58	Seq2-59	Seq2-60	Seq2-61	Seq2-63	Seq2-64	Seq2-65	Seq2-66	Seq2-67	Seq2-68	Seq2-69	Seq2-70	Seq2-71	Seq2-72	annotation	gene	description
424,860:1	+T		0.051																								intergenic (‑1039/‑165)	FTL_0448 ← / → FTL_0449	Membrane protein/hypothetical protein
514141	C→A	0.877																									T83K (ACA→AAA)	FTL_0533 →	DNA gyrase, subunit A
514141	C→T	0.12	1	1	1	1	1	1	1	1	1	1	1	1	1	1	1	1	1	1	1	1	1	1	1	1	T83I (ACA→ATA)	FTL_0533 →	DNA gyrase, subunit A
514152	G→T	0.892																									D87Y (GAT→TAT)	FTL_0533 →	DNA gyrase, subunit A
564687	C→A			0.197																							V55F (GTT→TTT)	FTL_0584 ←	fusion product of 3‑hydroxacyl‑CoA dehydrogenase and acyl‑CoA‑binding protein
737332	C→A	0.882																									A28E (GCG→GAG)	FTL_0746 →	hypothetical membrane protein
828,202:1	+A			0.054	0.054	0.061																					intergenic (+97/‑458)	FTL_0846 → / → FTL_0847	isochorismatase hydrolase family protein/preprotein translocase family protein
1195398	A→C	0.068			1	1	0.702									1	1	1	1	1	1	1	1	1	1		L46F (TTA→TTC)	FTL_1251 →	Proton‑dependent oligopeptide transport (POT) family protein
1195460	G→T	0.102	1	1			0.328	1	1	1	1	1	1	1	1											1	G67V (GGT→GTT)	FTL_1251 →	Proton‑dependent oligopeptide transport (POT) family protein
1344093	C→A																	1									M72I (ATG→ATT)	FTL_1414 ←	conserved hypothetical membrane protein
position	mutation	CiproRAnc	Seq2-P4-1	Seq2-P4-2	Seq2-P4-3	Seq2-P4-4	Seq2-P4-5	Seq2-53	Seq2-54	Seq2-55	Seq2-56	Seq2-57	Seq2-58	Seq2-59	Seq2-60	Seq2-61	Seq2-63	Seq2-64	Seq2-65	Seq2-66	Seq2-67	Seq2-68	Seq2-69	Seq2-70	Seq2-71	Seq2-72	annotation	gene	description
1415149	G→T	0.814																									S778* (TCG→TAG)	FTL_1489 ←	FAD‑binding family protein
1604599	A→C				0.079	1													1	1	1	1	1				L182F (TTA→TTC)	FTL_1671 →	Efflux protein, RND family, MFP subunit
1659249	G→T	0.819																									R585I (AGA→ATA)	FTL_1726 →	Topoisomerase IV, subunit B
1,717,632:1	+T	0.055																									coding (13/2814 nt)	FTL_1784 ←	2‑oxoglutarate dehydrogenase E1 component
1796444	G→T			1								1	1	1	1												Q241K (CAA→AAA)	FTL_1865 ←	outer membrane protein tolC precursor
1796526	C→A		1		0.83		0.732	1	1	1	1					1	1	1						1	1		W213F (TGG→TTT)	FTL_1865 ←	outer membrane protein tolC precursor
1796527	C→A						0.258																			1	W213F (TGG→TTT)	FTL_1865 ←	outer membrane protein tolC precursor
1841070	Δ1 bp		0.051																								intergenic (‑28/+16)	FTL_1907 ← / ← FTL_1908	cell division protein/cell division protein FtsA
