# Supplementary material for: Mutational Switch-Backs Can Accelerate Evolution of Francisella to a Combination of Ciprofloxacin and Doxycycline
Source: Front Microbiol. 2022 May 9;13:904822. doi: 10.3389/fmicb.2022.904822 (PMC9125183; doi:10.3389/fmicb.2022.904822)
Supplement: Supplementary file 4 [file Table_4.XLSX]

## Sheet: Comb. final day Isolates & Pops
LVS evolving to combination of ciprofloxacin and doxycycline
		Final day populations					End point isolates
position	mutation	CD-1	CD-2	CD-3	CD-4	CD-5	Comb-1	Comb-2	Comb-3	Comb-4	Comb-6	Comb-7	Comb-8	Comb-9	Comb-12	Comb-13	Comb-14	Comb-16	Comb-18	Comb-19	Comb-21	Comb-22	Comb-24	annotation	gene	description
99015	Δ413 bp											1													[FTL_0104]–[FTL_0105]	[FTL_0104], [FTL_0105]
225486	90 bp x 2			0.082																				duplication	FTL_0224 →	30S ribosomal protein S2
225510	C→T		0.08	0.252												1								T104M (ACG→ATG)	FTL_0224 →	30S ribosomal protein S2
234165	G→T	1	1	1	1	1	1	1	1	1	1	1	1	1	1	1	1	1	1	1	1	1	1	V59L (GTA→TTA)	FTL_0235 →	30S ribosomal protein S10
238036	G→T					1															1	1	1	R179I (AGA→ATA)	FTL_0242 →	30S ribosomal protein S3
285030	Δ1 bp		0.062																					coding (997/1962 nt)	FTL_0298 →	hypothetical membrane protein
371897	C→A			1											1	1	1							A65D (GCT→GAT)	FTL_0402 →	intracellular septation protein A family protein
372019	C→A	1					1	1	1	1														L106I (CTC→ATC)	FTL_0402 →	intracellular septation protein A family protein
372075	G→T		1								1	1	1	1										W124C (TGG→TGT)	FTL_0402 →	intracellular septation protein A family protein
406563	G→T		1								1	1	1	1										G38* (GGA→TGA)	FTL_0439 →	hypothetical protein
position	mutation	CD-1	CD-2	CD-3	CD-4	CD-5	Comb-1	Comb-2	Comb-3	Comb-4	Comb-6	Comb-7	Comb-8	Comb-9	Comb-12	Comb-13	Comb-14	Comb-16	Comb-18	Comb-19	Comb-21	Comb-22	Comb-24	annotation	gene	description
406940	+GAGC				1																			coding (489/1656 nt)	FTL_0439 →	hypothetical protein
406944	+GAGC																	1	1	1				coding (493/1656 nt)	FTL_0439 →	hypothetical protein
407430	G→T		0.063																					G327C (GGT→TGT)	FTL_0439 →	hypothetical protein
407446	G→T			0.32											1		1							S332I (AGT→ATT)	FTL_0439 →	hypothetical protein
407479	G→T			1		1									1	1	1				1	1	1	R343I (AGA→ATA)	FTL_0439 →	hypothetical protein
407700	G→A	1					1	1	1	1														D417N (GAT→AAT)	FTL_0439 →	hypothetical protein
467392	G→T			0.103																				G471V (GGA→GTA)	FTL_0484 →	Phosphoglucomutase
468646	G→T									1														C333F (TGT→TTT)	FTL_0485 →	Glucose‑1‑phosphate adenylyltransferase
514141	C→T				0.867													1	1					T83I (ACA→ATA)	FTL_0533 →	DNA gyrase, subunit A
514152	G→T	1	1	1	0.114	1	1	1	1	1	1	1	1	1	1	1	1			1	1	1	1	D87Y (GAT→TAT)	FTL_0533 →	DNA gyrase, subunit A
position	mutation	CD-1	CD-2	CD-3	CD-4	CD-5	Comb-1	Comb-2	Comb-3	Comb-4	Comb-6	Comb-7	Comb-8	Comb-9	Comb-12	Comb-13	Comb-14	Comb-16	Comb-18	Comb-19	Comb-21	Comb-22	Comb-24	annotation	gene	description
583,824:1	+T				0.051																			coding (36/972 nt)	FTL_0597 →	NAD dependent epimerase
584816	Δ40 bp		0.23																					coding (40‑79/1230 nt)	FTL_0598 →	Membrane protein/O‑antigen protein
737808	G→T					1															1	1	1	V187F (GTT→TTT)	FTL_0746 →	hypothetical membrane protein
786605	C→T																			1				A80V (GCT→GTT)	FTL_0801 →	shikimate kinase I
803327	A→C		1								1	1	1	1										intergenic (‑88/‑206)	FTL_0819 ← / → isftu2	deoxyribodipyrimidine photolyase/Transposase
828,202:1	+A	0.054																						intergenic (+97/‑458)	FTL_0846 → / → FTL_0847	isochorismatase hydrolase family protein/preprotein translocase family protein
958503	C→T				0.05																			I16I (ATC→ATT)	FTL_0988 →	hypothetical membrane protein
969781	Δ1 bp				0.061																			coding (172/1410 nt)	FTL_1005 →	conserved hypothetical protein
1052819	C→A				0.77													1	1					S166R (AGC→AGA)	FTL_1107 →	conserved hypothetical protein
1053534	C→T		1								1	1	1	1										L405F (CTT→TTT)	FTL_1107 →	conserved hypothetical protein
position	mutation	CD-1	CD-2	CD-3	CD-4	CD-5	Comb-1	Comb-2	Comb-3	Comb-4	Comb-6	Comb-7	Comb-8	Comb-9	Comb-12	Comb-13	Comb-14	Comb-16	Comb-18	Comb-19	Comb-21	Comb-22	Comb-24	annotation	gene	description
1134979	T→G			0.098																				Q125P (CAA→CCA)	FTL_1186 ←	30S ribosomal protein S9
1135039	C→A			0.055																				R105L (CGT→CTT)	FTL_1186 ←	30S ribosomal protein S9
1139051	T→A																			1				intergenic (+97/‑4)	FTL_1190 → / → FTL_1191	Chaperone protein grpE (heat shock protein family 70 cofactor)/Chaperone protein dnaK (heat shock protein family 70 protein)
1183792	G→A						1																	R70C (CGC→TGC)	FTL_1236 ←	translation initiation factor IF
1183848	T→C		0.199								1			1										D51G (GAT→GGT)	FTL_1236 ←	translation initiation factor IF
1183887	C→A			0.135																				G38V (GGT→GTT)	FTL_1236 ←	translation initiation factor IF
1196584	C→A		1								1	1	1	1										P442T (CCA→ACA)	FTL_1251 →	Proton‑dependent oligopeptide transport (POT) family protein
1333425	Δ3 bp			0.058																				coding (348‑350/468 nt)	FTL_1406 ←	translation initiation factor IF‑3
1333446	C→A																			1				R110I (AGA→ATA)	FTL_1406 ←	translation initiation factor IF‑3
1333548	C→A		0.208										1											R76I (AGA→ATA)	FTL_1406 ←	translation initiation factor IF‑3
position	mutation	CD-1	CD-2	CD-3	CD-4	CD-5	Comb-1	Comb-2	Comb-3	Comb-4	Comb-6	Comb-7	Comb-8	Comb-9	Comb-12	Comb-13	Comb-14	Comb-16	Comb-18	Comb-19	Comb-21	Comb-22	Comb-24	annotation	gene	description
1376837	G→A	0.664	0.14					1	1			1												G352D (GGT→GAT)	FTL_1449 →	Ribonuclease D
1478936	Δ118 bp		0.155								1			1											[FTL_1548]	[FTL_1548]
1479110	Δ1 bp		0.253																					coding (118/801 nt)	FTL_1548 →	conserved hypothetical protein
1604599	A→C	1					1	1	1	1														L182F (TTA→TTC)	FTL_1671 →	Efflux protein, RND family, MFP subunit
1604857	C→A				1													1	1	1				F268L (TTC→TTA)	FTL_1671 →	Efflux protein, RND family, MFP subunit
1606169	G→T					1															1	1	1	S248I (AGC→ATC)	FTL_1672 →	Transporter AcrB/AcrD/AcrF family
1,717,632:1	+T					0.054																		coding (13/2814 nt)	FTL_1784 ←	2‑oxoglutarate dehydrogenase E1 component
1717955	G→T				0.093																			L141M (CTG→ATG)	FTL_1785 ←	succinate dehydrogenase iron‑sulfur protein
1,738,455:1	+T				0.066																			coding (124/1068 nt)	FTL_1805 ←	ATPase
1738456	Δ1 bp		0.052			0.052																		coding (123/1068 nt)	FTL_1805 ←	ATPase
position	mutation	CD-1	CD-2	CD-3	CD-4	CD-5	Comb-1	Comb-2	Comb-3	Comb-4	Comb-6	Comb-7	Comb-8	Comb-9	Comb-12	Comb-13	Comb-14	Comb-16	Comb-18	Comb-19	Comb-21	Comb-22	Comb-24	annotation	gene	description
1795844	C→T		0.266										1											E441K (GAA→AAA)	FTL_1865 ←	outer membrane protein tolC precursor
1795858	A→G			1		1									1	1	1				1	1	1	I436T (ATA→ACA)	FTL_1865 ←	outer membrane protein tolC precursor
