# Supplementary material for: Mutational Switch-Backs Can Accelerate Evolution of Francisella to a Combination of Ciprofloxacin and Doxycycline
Source: Front Microbiol. 2022 May 9;13:904822. doi: 10.3389/fmicb.2022.904822 (PMC9125183; doi:10.3389/fmicb.2022.904822)
Supplement: Supplementary file 5 [file Table_5.XLSX]

## Sheet: Replicate 1
Combinatorially evolved population-Replicate 1: Mutation frequencies in daily populations
Day number corresponds to day of sampling, not day of evolution. Day24 corresponds to the final day of evolution.
position	mutation	1Day-1	1Day-2	1Day-3	1Day-4	1Day-5	1Day-6	1Day-7	1Day-8	1Day-9	1Day-10	1Day-11	1Day-12	1Day-13	1Day-14	1Day-15	1Day-16	1Day-17	1Day-18	1Day-19	1Day-20	1Day-21	1Day-22	1Day-23	1Day-24	annotation	gene	description
178,555:1	+A					0.055	0.052																			coding (158/354 nt)	FTL_0176 →	Ribonuclease P protein component
234165	G→T																		0.532	0.939	1	1	1	1	1	V59L (GTA→TTA)	FTL_0235 →	30S ribosomal protein S10
285,029:1	+A															0.051					0.051					coding (996/1962 nt)	FTL_0298 →	hypothetical membrane protein
285030	Δ1 bp		0.068			0.056			0.05						0.058	0.056	0.057									coding (997/1962 nt)	FTL_0298 →	hypothetical membrane protein
294,052:1	+T	0.07						0.056	0.055				0.069						0.053	0.059						intergenic (‑43/‑155)	FTL_0307 ← / → FTL_0308	Dephospho‑CoA kinase/conserved hypothetical protein
294053	Δ1 bp																	0.057								intergenic (‑44/‑154)	FTL_0307 ← / → FTL_0308	Dephospho‑CoA kinase/conserved hypothetical protein
372019	C→A					0.102	0.109	0.134	0.134	0.152	0.281	0.931	0.654	0.625	0.071		0.519	0.83	1	1	0.924	1	1	1	1	L106I (CTC→ATC)	FTL_0402 →	intracellular septation protein A family protein
406408	Δ37 bp									0.415			0.367	0.346	0.895	1	0.498	0.169	0.062							intergenic (+119/‑8)	FTL_0438 → / → FTL_0439	NAD‑dependent malic enzyme/hypothetical protein
406617	G→T											0.067														G56* (GGA→TGA)	FTL_0439 →	hypothetical protein
407700	G→A									0.241	0.947	0.925	0.621	0.631	0.071		0.541	0.875	1	1	0.937	1	1	1	1	D417N (GAT→AAT)	FTL_0439 →	hypothetical protein
position	mutation	1Day-1	1Day-2	1Day-3	1Day-4	1Day-5	1Day-6	1Day-7	1Day-8	1Day-9	1Day-10	1Day-11	1Day-12	1Day-13	1Day-14	1Day-15	1Day-16	1Day-17	1Day-18	1Day-19	1Day-20	1Day-21	1Day-22	1Day-23	1Day-24	annotation	gene	description
415455	G→A													0.074												intergenic (‑248/‑241)	FTL_0445 ← / → 16S rRNA	conserved hypothetical protein/16S ribosomal RNA
514152	G→T																0.169	0.422	0.8	1	0.932	1	1	1	1	D87Y (GAT→TAT)	FTL_0533 →	DNA gyrase, subunit A
518114	G→T															0.103										G149V (GGC→GTC)	FTL_0535 →	outer membrane protein
737799	C→A									0.216	0.653															Q184K (CAG→AAG)	FTL_0746 →	hypothetical membrane protein
828,202:1	+A	0.051					0.056			0.065	0.071							0.089				0.075	0.065		0.054	intergenic (+97/‑458)	FTL_0846 → / → FTL_0847	isochorismatase hydrolase family protein/preprotein translocase family protein
969774	Δ5 bp																0.096									coding (165‑169/1410 nt)	FTL_1005 →	conserved hypothetical protein
1,049,539:1	+T			0.064	0.083		0.058														0.057					coding (14/447 nt)	FTL_1105 ←	hypothetical protein
1058852	C→A												0.339	0.404	0.895	1	0.477	0.109	0.059							M19I (ATG→ATT)	FTL_1113 ←	conserved hypothetical membrane protein
1091846	Δ3 bp	0.062	0.058	0.071	0.074	0.136	0.227	0.244	0.199	0.22	0.682	0.05														intergenic (+7/‑10)	FTL_1148 → / → FTL_1149	pyruvate kinase/Fructose‑1,6‑bisphosphate aldolase
1195398	A→C									0.371			0.315	0.294	0.889	0.918	0.448	0.138	0.056							L46F (TTA→TTC)	FTL_1251 →	Proton‑dependent oligopeptide transport (POT) family protein
position	mutation	1Day-1	1Day-2	1Day-3	1Day-4	1Day-5	1Day-6	1Day-7	1Day-8	1Day-9	1Day-10	1Day-11	1Day-12	1Day-13	1Day-14	1Day-15	1Day-16	1Day-17	1Day-18	1Day-19	1Day-20	1Day-21	1Day-22	1Day-23	1Day-24	annotation	gene	description
1376837	G→A																							0.088	0.664	G352D (GGT→GAT)	FTL_1449 →	Ribonuclease D
1476575	G→T												0.298	0.278	0.879	0.936	0.477	0.186								P746H (CCT→CAT)	FTL_1547 ←	DNA gyrase subunit B
1477411	C→A																0.218	0.228								E467D (GAG→GAT)	FTL_1547 ←	DNA gyrase subunit B
1477418	G→T																	0.076	0.053							S465Y (TCT→TAT)	FTL_1547 ←	DNA gyrase subunit B
1604599	A→C												0.576	0.67	0.204	0.051	0.528	0.806	0.927	1	0.91	1	1	1	1	L182F (TTA→TTC)	FTL_1671 →	Efflux protein, RND family, MFP subunit
1655234	G→A															0.063										G127D (GGT→GAT)	FTL_1724 →	conserved hypothetical lipoprotein
1655411	C→A															0.092	0.085									S186* (TCA→TAA)	FTL_1724 →	conserved hypothetical lipoprotein
1738456	Δ1 bp						0.059																			coding (123/1068 nt)	FTL_1805 ←	ATPase
1,782,825:1	+T												0.338	0.297	0.755	0.915	0.442	0.163	0.05							coding (590/630 nt)	isftu2 ←	Transposase
1,782,825:2	+T												0.338	0.297	0.755	0.915	0.442	0.163	0.05							coding (590/630 nt)	isftu2 ←	Transposase
position	mutation	1Day-1	1Day-2	1Day-3	1Day-4	1Day-5	1Day-6	1Day-7	1Day-8	1Day-9	1Day-10	1Day-11	1Day-12	1Day-13	1Day-14	1Day-15	1Day-16	1Day-17	1Day-18	1Day-19	1Day-20	1Day-21	1Day-22	1Day-23	1Day-24	annotation	gene	description
1796526	C→A												0.367	0.306	0.864	0.926	0.459	0.129								W213C (TGG→TGT)	FTL_1865 ←	outer membrane protein tolC precursor
1796559	C→A											0.724	0.051													Q202H (CAG→CAT)	FTL_1865 ←	outer membrane protein tolC precursor
1,838,437:1	+A														0.059											coding (1075/1638 nt)	FTL_1905 →	DNA polymerase III, gamma/tau subunits

## Sheet: Replicate 2
Combinatorially evolved population-Replicate 2: Mutation frequencies in daily populations
Day number corresponds to day of sampling, not day of evolution. Day24 corresponds to the final day of evolution.
position	mutation	2Day-1	2Day-2	2Day-3	2Day-4	2Day-5	2Day-6	2Day-7	2Day-8	2Day-9	2Day-10	2Day-11	2Day-12	2Day-13	2Day-14	2Day-15	2Day-16	2Day-17	2Day-18	2Day-19	2Day-20	2Day-21	2Day-22	2Day-23	2Day-24	annotation	gene	description
12 days, 18:01:00	+A													0.062						0.061						coding (32/1476 nt)	FTL_0001 →	chromosomal replication initiator protein dnaA
178,555:1	+A											0.057			0.081								0.074			coding (158/354 nt)	FTL_0176 →	Ribonuclease P protein component
225510	C→T																					0.064		0.078	0.08	T104M (ACG→ATG)	FTL_0224 →	30S ribosomal protein S2
234165	G→T															1	0.926	1	1	1	1	1	1	1	1	V59L (GTA→TTA)	FTL_0235 →	30S ribosomal protein S10
278383	G→A									0.071																A134V (GCA→GTA)	FTL_0293 ←	preprotein translocase, subunit B, chaperone protein
285,029:1	+A																	0.071		0.062						coding (996/1962 nt)	FTL_0298 →	hypothetical membrane protein
285030	Δ1 bp		0.082									0.065			0.079				0.053			0.062	0.054		0.062	coding (997/1962 nt)	FTL_0298 →	hypothetical membrane protein
294,052:1	+T						0.054			0.06							0.051									intergenic (‑43/‑155)	FTL_0307 ← / → FTL_0308	Dephospho‑CoA kinase/conserved hypothetical protein
294053	Δ1 bp							0.057			0.069															intergenic (‑44/‑154)	FTL_0307 ← / → FTL_0308	Dephospho‑CoA kinase/conserved hypothetical protein
321863	T→A																0.053									S284S (TCT→TCA)	isftu1 →	Transposase
position	mutation	2Day-1	2Day-2	2Day-3	2Day-4	2Day-5	2Day-6	2Day-7	2Day-8	2Day-9	2Day-10	2Day-11	2Day-12	2Day-13	2Day-14	2Day-15	2Day-16	2Day-17	2Day-18	2Day-19	2Day-20	2Day-21	2Day-22	2Day-23	2Day-24	annotation	gene	description
328116	A→G																						0.052			intergenic (+257/‑146)	tRNA‑Ser1 → / → FTL_0348	tRNA‑Ser/conserved hypothetical protein, pseudogene
371771	Δ1 bp		0.051														0.054									coding (68/531 nt)	FTL_0402 →	intracellular septation protein A family protein
372075	G→T								0.332	0.53	0.882	1	0.129	0.922	1	1	1	1	1	1	1	1	1	1	1	W124C (TGG→TGT)	FTL_0402 →	intracellular septation protein A family protein
389,307:1	+A																						0.061			intergenic (+41/‑194)	FTL_0421 → / → FTL_0422	conserved hypothetical lipoprotein/hypothetical protein
406563	G→T								0.098	0.302	0.752	0.921	0.12	1	1	1	0.933	1	1	1	1	1	1	1	1	G38* (GGA→TGA)	FTL_0439 →	hypothetical protein
406617	G→T									0.182	0.086															G56* (GGA→TGA)	FTL_0439 →	hypothetical protein
407430	G→T																								0.063	G327C (GGT→TGT)	FTL_0439 →	hypothetical protein
424441	T→A																			0.1						intergenic (‑620/‑584)	FTL_0448 ← / → FTL_0449	Membrane protein/hypothetical protein
440251	T→C									0.054																T44A (ACA→GCA)	FTL_0465 ←	BNR/Asp‑box repeat protein
443596	A→C																0.052									intergenic (‑154/+86)	isftu2 ← / ← FTL_0469	Transposase/hypothetical protein
position	mutation	2Day-1	2Day-2	2Day-3	2Day-4	2Day-5	2Day-6	2Day-7	2Day-8	2Day-9	2Day-10	2Day-11	2Day-12	2Day-13	2Day-14	2Day-15	2Day-16	2Day-17	2Day-18	2Day-19	2Day-20	2Day-21	2Day-22	2Day-23	2Day-24	annotation	gene	description
455,068:1	+A									0.076		0.061														intergenic (+37/‑54)	FTL_0476 → / → FTL_0477	lysine decarboxylase, inducable/glycine cleavage complex protein T (aminomethyltransferase)
486578	G→A																						0.059			Q62Q (CAG→CAA)	FTL_0501 →	putative arginine decarboxylase
514141	C→T												0.447													T83I (ACA→ATA)	FTL_0533 →	DNA gyrase, subunit A
514152	G→A												0.069	0.841	0.914											D87N (GAT→AAT)	FTL_0533 →	DNA gyrase, subunit A
514152	G→T															0.708	0.783	0.862	0.8	0.84	0.919	1	1	1	1	D87Y (GAT→TAT)	FTL_0533 →	DNA gyrase, subunit A
527223	C→A																							0.068		V223F (GTT→TTT)	FTL_0544 ←	conserved hypothetical protein
556859	G→T									0.053																E176* (GAG→TAG)	FTL_0578 →	ornithine cyclodeaminase
578418	C→A	0.147	0.2	0.158	0.195	0.204	0.255	0.45	0.311																	Q65K (CAA→AAA)	FTL_0592 →	dTDP‑glucose 4,6‑dehydratase
578,532:1	+T																	0.056								coding (307/1737 nt)	FTL_0592 →	dTDP‑glucose 4,6‑dehydratase
579851	C→A	0.066	0.072	0.066	0.085	0.08	0.056	0.087																		Y542* (TAC→TAA)	FTL_0592 →	dTDP‑glucose 4,6‑dehydratase
position	mutation	2Day-1	2Day-2	2Day-3	2Day-4	2Day-5	2Day-6	2Day-7	2Day-8	2Day-9	2Day-10	2Day-11	2Day-12	2Day-13	2Day-14	2Day-15	2Day-16	2Day-17	2Day-18	2Day-19	2Day-20	2Day-21	2Day-22	2Day-23	2Day-24	annotation	gene	description
584816	Δ40 bp																				0.07	0.118	0.251	0.257	0.23	coding (40‑79/1230 nt)	FTL_0598 →	Membrane protein/O‑antigen protein
585546	C→T																						0.144			A257V (GCG→GTG)	FTL_0598 →	Membrane protein/O‑antigen protein
585790	Δ1 bp	0.053	0.151		0.086	0.092		0.103	0.111	0.3			0.811	0.099												coding (1014/1230 nt)	FTL_0598 →	Membrane protein/O‑antigen protein
618920	Δ1 bp																					0.058				pseudogene (121/327 nt)	FTL_0630 →	Acetyltransferase
695,430:1	+A									0.082																coding (57/1272 nt)	FTL_0705 ←	hypothetical membrane protein
729929	A→G									0.057																K10R (AAA→AGA)	FTL_0740 →	hypothetical membrane protein
737895	C→T						0.084	0.361	0.212																	Q216* (CAG→TAG)	FTL_0746 →	hypothetical membrane protein
798,517:1	+T																	0.057								coding (190/231 nt)	FTL_0810 ←	cation transport regulator
803327	A→C								0.267	0.601	0.884	0.939	0.077	0.929	1	1	1	1	1	1	1	1	1	1	1	intergenic (‑88/‑206)	FTL_0819 ← / → isftu2	deoxyribodipyrimidine photolyase/Transposase
810727	A→G									0.051																D103G (GAT→GGT)	FTL_0829 →	glycerophosphoryl diester phosphodiesterase
position	mutation	2Day-1	2Day-2	2Day-3	2Day-4	2Day-5	2Day-6	2Day-7	2Day-8	2Day-9	2Day-10	2Day-11	2Day-12	2Day-13	2Day-14	2Day-15	2Day-16	2Day-17	2Day-18	2Day-19	2Day-20	2Day-21	2Day-22	2Day-23	2Day-24	annotation	gene	description
828,202:1	+A				0.066			0.07	0.085		0.066							0.087		0.062	0.053			0.052		intergenic (+97/‑458)	FTL_0846 → / → FTL_0847	isochorismatase hydrolase family protein/preprotein translocase family protein
831348	C→T									0.056																A107V (GCA→GTA)	FTL_0849 →	preprotein translocase, subunit F, membrane protein
858,839:1	+A																						0.057			coding (223/951 nt)	FTL_0880 →	hypothetical protein
926,623:1	+T		0.052																							coding (14/846 nt)	FTL_0958 ←	hypothetical protein
960392	G→T									0.053																intergenic (‑195/+81)	FTL_0990 ← / ← FTL_0991	conserved hypothetical lipoprotein/ThiF family protein, pseudogene
1032462	Δ1 bp																0.078									coding (88/378 nt)	FTL_1080 ←	hypothetical membrane protein
1034599	A→G									0.089																intergenic (‑17/+62)	FTL_1084 ← / ← FTL_1085	hypothetical membrane protein/hypothetical protein
1,049,539:1	+T		0.068										0.06		0.065											coding (14/447 nt)	FTL_1105 ←	hypothetical protein
1053534	C→T											1	1	1	1	1	1	1	1	1	1	1	1	1	1	L405F (CTT→TTT)	FTL_1107 →	conserved hypothetical protein
1176540	T→C									0.057																N204S (AAT→AGT)	FTL_1228 ←	conserved hypothetical protein
position	mutation	2Day-1	2Day-2	2Day-3	2Day-4	2Day-5	2Day-6	2Day-7	2Day-8	2Day-9	2Day-10	2Day-11	2Day-12	2Day-13	2Day-14	2Day-15	2Day-16	2Day-17	2Day-18	2Day-19	2Day-20	2Day-21	2Day-22	2Day-23	2Day-24	annotation	gene	description
1183848	T→C																								0.199	D51G (GAT→GGT)	FTL_1236 ←	translation initiation factor IF
1196584	C→A								0.174	0.415	0.665	0.909	0.14	1	1	1	1	1	1	1	1	1	1	1	1	P442T (CCA→ACA)	FTL_1251 →	Proton‑dependent oligopeptide transport (POT) family protein
1229432	A→G												0.087													T4T (ACT→ACC)	FTL_1288 ←	fatty acid hydroxylase
1333548	C→A																								0.208	R76I (AGA→ATA)	FTL_1406 ←	translation initiation factor IF‑3
1354531	Δ1 bp									0.056																coding (658/960 nt)	FTL_1424 ←	glycosyl transferase family protein
1373643	T→C																						0.052			R43G (AGG→GGG)	FTL_1447 ←	hypothetical protein
1376837	G→A																			0.065	0.403	0.42	0.506	0.271	0.14	G352Day- (GGT→GAT)	FTL_1449 →	Ribonuclease D
1384152	T→C													0.064												S38G (AGT→GGT)	FTL_1458 ←	preprotein translocase, subunit A, ATPase secretion protein
1407098	G→A																						0.052			M249I (ATG→ATA)	FTL_1480 →	Permease YjgP/YjgQ family protein
1477418	G→T												0.427	0.075												S465Y (TCT→TAT)	FTL_1547 ←	DNA gyrase subunit B
position	mutation	2Day-1	2Day-2	2Day-3	2Day-4	2Day-5	2Day-6	2Day-7	2Day-8	2Day-9	2Day-10	2Day-11	2Day-12	2Day-13	2Day-14	2Day-15	2Day-16	2Day-17	2Day-18	2Day-19	2Day-20	2Day-21	2Day-22	2Day-23	2Day-24	annotation	gene	description
1478936	Δ118 bp																								0.155		[FTL_1548]	[FTL_1548]
1479110	Δ1 bp																					0.076	0.14	0.244	0.253	coding (118/801 nt)	FTL_1548 →	conserved hypothetical protein
1511441	C→G																						0.059			S399* (TCA→TGA)	FTL_1583 →	Glutamate:gamma‑aminobutyric acid antiporter family protein
1512870	Δ1 bp																	0.078								coding (14/1743 nt)	FTL_1585 →	Single‑stranded‑DNA‑specific exonuclease
1536068	G→A									0.053																M1M (ATG→ATA) †	FTL_1609 →	Dolichyl‑phosphate‑mannose‑protein mannosyltransferase family protein
1591448	A→C									0.178	0.095															I35S (ATT→AGT)	FTL_1660 ←	thymidylate kinase
1604857	C→A										0.074	0.115														F268L (TTC→TTA)	FTL_1671 →	Efflux protein, RND family, MFP subunit
1605066	G→T										0.062	0.089														S338I (AGT→ATT)	FTL_1671 →	Efflux protein, RND family, MFP subunit
1647471	Δ1 bp																						0.09			intergenic (‑109/‑149)	FTL_1715 ← / → FTL_1716	Chaperonin protein, groES/conserved hypothetical membrane protein
1,655,014:1	+G								0.057																	coding (160/1371 nt)	FTL_1724 →	conserved hypothetical lipoprotein
position	mutation	2Day-1	2Day-2	2Day-3	2Day-4	2Day-5	2Day-6	2Day-7	2Day-8	2Day-9	2Day-10	2Day-11	2Day-12	2Day-13	2Day-14	2Day-15	2Day-16	2Day-17	2Day-18	2Day-19	2Day-20	2Day-21	2Day-22	2Day-23	2Day-24	annotation	gene	description
1,655,014:2	+C								0.057																	coding (160/1371 nt)	FTL_1724 →	conserved hypothetical lipoprotein
1,717,632:1	+T						0.051																			coding (13/2814 nt)	FTL_1784 ←	2‑oxoglutarate dehydrogenase E1 component
1725308	C→T									0.055																G897D (GGT→GAT)	FTL_1793 ←	hypothetical protein
1738456	Δ1 bp					0.059																		0.052	0.052	coding (123/1068 nt)	FTL_1805 ←	ATPase
1795844	C→T																			0.14	0.215	0.244	0.239	0.299	0.266	E441K (GAA→AAA)	FTL_1865 ←	outer membrane protein tolC precursor
1795858	A→G									0.056																I436T (ATA→ACA)	FTL_1865 ←	outer membrane protein tolC precursor
1880514	G→A																							0.058		intergenic (‑484/‑102)	FTL_1951 ← / → FTL_1952	Transporter, LysE family/replication initiation inhibitor

## Sheet: Replicate 3
Combinatorially evolved population-Replicate 3: Mutation frequencies in daily populations
Day number corresponds to day of sampling, not day of evolution. Day24 corresponds to the final day of evolution.
position	mutation	3Day-1	3Day-2	3Day-3	3Day-4	3Day-5	3Day-6	3Day-7	3Day-8	3Day-9	3Day-10	3Day-11	3Day-12	3Day-13	3Day-14	3Day-15	3Day-16	3Day-17	3Day-18	3Day-19	3Day-20	3Day-21	3Day-22	3Day-23	3Day-24	annotation	gene	description
12 days, 18:01:00	+A																			0.054						coding (32/1476 nt)	FTL_0001 →	chromosomal replication initiator protein dnaA
213,631:1	+A							0.058																		coding (906/927 nt)	FTL_0212 →	hypothetical protein
225486	90 bp x 2																								0.082	duplication	FTL_0224 →	30S ribosomal protein S2
225510	C→T																				0.205	0.246	0.429	0.402	0.252	T104M (ACG→ATG)	FTL_0224 →	30S ribosomal protein S2
234165	G→T															0.283	1	1	1	1	1	1	1	1	1	V59L (GTA→TTA)	FTL_0235 →	30S ribosomal protein S10
238021	C→A																					0.066	0.061			P174H (CCT→CAT)	FTL_0242 →	30S ribosomal protein S3
285,029:1	+A		0.066										0.053													coding (996/1962 nt)	FTL_0298 →	hypothetical membrane protein
285030	Δ1 bp		0.082					0.057								0.05			0.067	0.058						coding (997/1962 nt)	FTL_0298 →	hypothetical membrane protein
294,052:1	+T							0.073							0.055								0.056			intergenic (‑43/‑155)	FTL_0307 ← / → FTL_0308	Dephospho‑CoA kinase/conserved hypothetical protein
294053	Δ1 bp							0.064																		intergenic (‑44/‑154)	FTL_0307 ← / → FTL_0308	Dephospho‑CoA kinase/conserved hypothetical protein
position	mutation	3Day-1	3Day-2	3Day-3	3Day-4	3Day-5	3Day-6	3Day-7	3Day-8	3Day-9	3Day-10	3Day-11	3Day-12	3Day-13	3Day-14	3Day-15	3Day-16	3Day-17	3Day-18	3Day-19	3Day-20	3Day-21	3Day-22	3Day-23	3Day-24	annotation	gene	description
371897	C→A								0.274	0.558	0.818	0.897	0.154	0.658	0.914	1	1	1	1	1	1	1	1	1	1	A65D (GCT→GAT)	FTL_0402 →	intracellular septation protein A family protein
372019	C→A									0.058			0.825	0.322												L106I (CTC→ATC)	FTL_0402 →	intracellular septation protein A family protein
407415	G→T										0.05															G322C (GGC→TGC)	FTL_0439 →	hypothetical protein
407446	G→T																								0.32	S332I (AGT→ATT)	FTL_0439 →	hypothetical protein
407479	G→T								0.192	0.515	0.078	0.841	0.178	0.682	0.914	1	1	1	1	1	1	1	1	1	1	R343I (AGA→ATA)	FTL_0439 →	hypothetical protein
407700	G→A									0.061	0.49	0.08														D417N (GAT→AAT)	FTL_0439 →	hypothetical protein
407701	A→G										0.354															D417G (GAT→GGT)	FTL_0439 →	hypothetical protein
424526	G→A							0.069																		intergenic (‑705/‑499)	FTL_0448 ← / → FTL_0449	Membrane protein/hypothetical protein
424,860:1	+T																	0.053								intergenic (‑1039/‑165)	FTL_0448 ← / → FTL_0449	Membrane protein/hypothetical protein
467392	G→T																								0.103	G471V (GGA→GTA)	FTL_0484 →	Phosphoglucomutase
position	mutation	3Day-1	3Day-2	3Day-3	3Day-4	3Day-5	3Day-6	3Day-7	3Day-8	3Day-9	3Day-10	3Day-11	3Day-12	3Day-13	3Day-14	3Day-15	3Day-16	3Day-17	3Day-18	3Day-19	3Day-20	3Day-21	3Day-22	3Day-23	3Day-24	annotation	gene	description
506649	Δ1 bp											0.052														coding (1487/1515 nt)	FTL_0525 →	fumerate hydratase
514141	C→A												0.834	0.286	0.058											T83K (ACA→AAA)	FTL_0533 →	DNA gyrase, subunit A
514152	G→T												0.143	0.674	0.907	1	1	1	1	1	1	1	1	1	1	D87Y (GAT→TAT)	FTL_0533 →	DNA gyrase, subunit A
586305	T→C											0.063														P101P (CCT→CCC)	FTL_0599 →	glycosyl transferase
587248	G→T	0.119	0.111	0.12	0.139	0.168	0.28	0.407	0.475	0.291																R49I (AGA→ATA)	FTL_0600 →	asparagine synthase
618920	Δ1 bp											0.084														pseudogene (121/327 nt)	FTL_0630 →	Acetyltransferase
828,202:1	+A	0.067		0.06	0.052	0.069	0.057	0.12							0.086		0.05	0.058		0.061						intergenic (+97/‑458)	FTL_0846 → / → FTL_0847	isochorismatase hydrolase family protein/preprotein translocase family protein
1,049,539:1	+T																	0.075								coding (14/447 nt)	FTL_1105 ←	hypothetical protein
1055388	G→T	0.154	0.137	0.127	0.14	0.137	0.107																			V78L (GTA→TTA)	FTL_1109 →	Transaldolase
1134979	T→G																								0.098	Q125P (CAA→CCA)	FTL_1186 ←	30S ribosomal protein S9
position	mutation	3Day-1	3Day-2	3Day-3	3Day-4	3Day-5	3Day-6	3Day-7	3Day-8	3Day-9	3Day-10	3Day-11	3Day-12	3Day-13	3Day-14	3Day-15	3Day-16	3Day-17	3Day-18	3Day-19	3Day-20	3Day-21	3Day-22	3Day-23	3Day-24	annotation	gene	description
1135039	C→A																				0.052	0.083	0.181	0.162	0.055	R105L (CGT→CTT)	FTL_1186 ←	30S ribosomal protein S9
1183887	C→A																								0.135	G38V (GGT→GTT)	FTL_1236 ←	translation initiation factor IF
1195436	C→A								0.063	0.077																S59Y (TCT→TAT)	FTL_1251 →	Proton‑dependent oligopeptide transport (POT) family protein
1244908	Δ1 bp														0.058											coding (357/1062 nt)	FTL_1306 ←	hypothetical protein
1333425	Δ3 bp																				0.097	0.154	0.081	0.143	0.058	coding (348‑350/468 nt)	FTL_1406 ←	translation initiation factor IF‑3
1333548	C→A																					0.056				R76I (AGA→ATA)	FTL_1406 ←	translation initiation factor IF‑3
1362476	C→A						0.099	0.108	0.059																	G243C (GGT→TGT)	FTL_1431 ←	sugar transferase family protein
1452101	Δ1 bp																							0.061		intergenic (‑450/‑84)	FTL_1521 ← / → FTL_1522	chitinase family 18 protein/2‑amino‑3‑ketobutyrate coenzyme A ligase
1533246	Δ1 bp										0.054							0.054								coding (377/912 nt)	FTL_1604 ←	DNA polymerase III, delta prime subunit
1539042	Δ1 bp					0.107																				intergenic (‑51/+108)	isftu1 ← / ← FTL_1611	Transposase/glycosyl transferase, group 2 family protein
position	mutation	3Day-1	3Day-2	3Day-3	3Day-4	3Day-5	3Day-6	3Day-7	3Day-8	3Day-9	3Day-10	3Day-11	3Day-12	3Day-13	3Day-14	3Day-15	3Day-16	3Day-17	3Day-18	3Day-19	3Day-20	3Day-21	3Day-22	3Day-23	3Day-24	annotation	gene	description
1647471	Δ1 bp		0.065																							intergenic (‑109/‑149)	FTL_1715 ← / → FTL_1716	Chaperonin protein, groES/conserved hypothetical membrane protein
1655153	C→A									0.069			0.808	0.225												S100* (TCA→TAA)	FTL_1724 →	conserved hypothetical lipoprotein
1,717,632:1	+T	0.054																								coding (13/2814 nt)	FTL_1784 ←	2‑oxoglutarate dehydrogenase E1 component
1736609	C→A		0.054																							E304* (GAG→TAG)	FTL_1804 ←	ribosomal large subunit pseudouridine synthase C
1,738,455:1	+T												0.052													coding (124/1068 nt)	FTL_1805 ←	ATPase
1738456	Δ1 bp													0.062	0.057											coding (123/1068 nt)	FTL_1805 ←	ATPase
1795832	G→T									0.118																Q445K (CAG→AAG)	FTL_1865 ←	outer membrane protein tolC precursor
1795858	A→G										0.065	0.871	0.193	0.688	1	1	1	1	1	1	1	1	1	1	1	I436T (ATA→ACA)	FTL_1865 ←	outer membrane protein tolC precursor
1795880	C→A												0.776	0.271												G429C (GGT→TGT)	FTL_1865 ←	outer membrane protein tolC precursor
1880387	A→G							0.085																		intergenic (‑357/‑229)	FTL_1951 ← / → FTL_1952	Transporter, LysE family/replication initiation inhibitor

## Sheet: Replicate 4
Combinatorially evolved population-Replicate 4: Mutation frequencies in daily populations
Day number corresponds to day of sampling, not day of evolution. Day24 corresponds to the final day of evolution.
position	mutation	4Day-1	4Day-2	4Day-3	4Day-4	4Day-5	4Day-6	4Day-7	4Day-8	4Day-9	4Day-10	4Day-11	4Day-12	4Day-13	4Day-14	4Day-15	4Day-16	4Day-17	4Day-18	4Day-19	4Day-20	4Day-21	4Day-22	4Day-23	4Day-24	annotation	gene	description
234165	G→T															0.064	0.331	0.784	1	1	1	1	1	1	1	V59L (GTA→TTA)	FTL_0235 →	30S ribosomal protein S10
285030	Δ1 bp															0.051		0.059		0.055						coding (997/1962 nt)	FTL_0298 →	hypothetical membrane protein
290953	C→T									0.153	0.076															A135A (GCG→GCA)	FTL_0304 ←	Na+/H+ antiporter
294,052:1	+T			0.058				0.05			0.054		0.057											0.051		intergenic (‑43/‑155)	FTL_0307 ← / → FTL_0308	Dephospho‑CoA kinase/conserved hypothetical protein
371771	Δ1 bp								0.126	0.21			0.47	0.614	0.346	0.07	0.091	0.105		0.052						coding (68/531 nt)	FTL_0402 →	intracellular septation protein A family protein
372019	C→A								0.055	0.151	0.076															L106I (CTC→ATC)	FTL_0402 →	intracellular septation protein A family protein
406920	T→C									0.095																S157P (TCT→CCT)	FTL_0439 →	hypothetical protein
406930	A→C									0.095																N160T (AAT→ACT)	FTL_0439 →	hypothetical protein
406940	+GAGC									0.259	0.871	1	0.142	0.237	0.323		0.262	0.769	0.841	0.712	0.63	0.753	0.832	0.926	1	coding (489/1656 nt)	FTL_0439 →	hypothetical protein
407016	C→G									0.086																Q189E (CAA→GAA)	FTL_0439 →	hypothetical protein
position	mutation	4Day-1	4Day-2	4Day-3	4Day-4	4Day-5	4Day-6	4Day-7	4Day-8	4Day-9	4Day-10	4Day-11	4Day-12	4Day-13	4Day-14	4Day-15	4Day-16	4Day-17	4Day-18	4Day-19	4Day-20	4Day-21	4Day-22	4Day-23	4Day-24	annotation	gene	description
407018	A→G									0.085																Q189Q (CAA→CAG)	FTL_0439 →	hypothetical protein
407026	A→T									0.064																Y192F (TAC→TTC)	FTL_0439 →	hypothetical protein
407033	T→A									0.055																G194G (GGT→GGA)	FTL_0439 →	hypothetical protein
407034	T→G									0.056																S195A (TCG→GCG)	FTL_0439 →	hypothetical protein
407036	G→A									0.054																S195S (TCG→TCA)	FTL_0439 →	hypothetical protein
407700	G→A									0.211	0.083				0.117	0.789	0.618	0.197	0.053	0.194	0.357	0.211	0.11			D417N (GAT→AAT)	FTL_0439 →	hypothetical protein
407703	+CCG								0.301	0.15																coding (1252/1656 nt)	FTL_0439 →	hypothetical protein
466968	G→T																		0.08	0.233	0.117		0.059			D330Y (GAT→TAT)	FTL_0484 →	Phosphoglucomutase
514141	C→A												0.061	0.095	0.174		0.098	0.328	0.293	0.13	0.104	0.061				T83K (ACA→AAA)	FTL_0533 →	DNA gyrase, subunit A
514141	C→T																						0.164	0.394	0.867	T83I (ACA→ATA)	FTL_0533 →	DNA gyrase, subunit A
position	mutation	4Day-1	4Day-2	4Day-3	4Day-4	4Day-5	4Day-6	4Day-7	4Day-8	4Day-9	4Day-10	4Day-11	4Day-12	4Day-13	4Day-14	4Day-15	4Day-16	4Day-17	4Day-18	4Day-19	4Day-20	4Day-21	4Day-22	4Day-23	4Day-24	annotation	gene	description
514152	G→T												0.264	0.403	0.293	0.081	0.184	0.455	0.592	0.599	0.525	0.657	0.584	0.401	0.114	D87Y (GAT→TAT)	FTL_0533 →	DNA gyrase, subunit A
527676	Δ1 bp								0.091																	coding (214/810 nt)	FTL_0544 ←	conserved hypothetical protein
583,824:1	+T																								0.051	coding (36/972 nt)	FTL_0597 →	NAD dependent epimerase
737353	C→A								0.296	0.152																S35Y (TCT→TAT)	FTL_0746 →	hypothetical membrane protein
786605	C→T																		0.162	0.279	0.159	0.072				A80V (GCT→GTT)	FTL_0801 →	shikimate kinase I
792313	G→T								0.059				0.36	0.13	0.325	0.876	0.645	0.186	0.101	0.233	0.306	0.201	0.115			G1031* (GGA→TGA)	FTL_0805 →	bifunctional proline dehydrogenase,pyrroline‑5‑carboxylate dehydrogenase
798,517:1	+T						0.051																			coding (190/231 nt)	FTL_0810 ←	cation transport regulator
828,202:1	+A		0.056		0.059		0.069	0.052	0.061	0.056			0.052	0.055			0.056	0.055	0.065		0.058	0.073	0.056			intergenic (+97/‑458)	FTL_0846 → / → FTL_0847	isochorismatase hydrolase family protein/preprotein translocase family protein
860414	C→T									0.064																G487G (GGG→GGA)	FTL_0882 ←	Apolipoprotein N‑acyltransferase
958503	C→T																								0.05	I16I (ATC→ATT)	FTL_0988 →	hypothetical membrane protein
position	mutation	4Day-1	4Day-2	4Day-3	4Day-4	4Day-5	4Day-6	4Day-7	4Day-8	4Day-9	4Day-10	4Day-11	4Day-12	4Day-13	4Day-14	4Day-15	4Day-16	4Day-17	4Day-18	4Day-19	4Day-20	4Day-21	4Day-22	4Day-23	4Day-24	annotation	gene	description
969781	Δ1 bp																								0.061	coding (172/1410 nt)	FTL_1005 →	conserved hypothetical protein
1,049,539:1	+T			0.06							0.052															coding (14/447 nt)	FTL_1105 ←	hypothetical protein
1052819	C→A																						0.054	0.198	0.77	S166R (AGC→AGA)	FTL_1107 →	conserved hypothetical protein
1053534	C→T															1	1									L405F (CTT→TTT)	FTL_1107 →	conserved hypothetical protein
1091845	+ATA													0.094												intergenic (+6/‑13)	FTL_1148 → / → FTL_1149	pyruvate kinase/Fructose‑1,6‑bisphosphate aldolase
1091846	Δ3 bp					0.06	0.202	0.211	0.19																	intergenic (+7/‑10)	FTL_1148 → / → FTL_1149	pyruvate kinase/Fructose‑1,6‑bisphosphate aldolase
1156497	G→T																	0.096								S34* (TCG→TAG)	FTL_1206 ←	major facilitator superfamily (MFS) transport protein
1184055	Δ1 bp																			0.061	0.081					intergenic (‑56/‑104)	FTL_1236 ← / → FTL_1237	translation initiation factor IF/conserved hypothetical membrane protein
1184056	Δ1 bp																			0.061	0.081					intergenic (‑57/‑103)	FTL_1236 ← / → FTL_1237	translation initiation factor IF/conserved hypothetical membrane protein
1195460	G→T								0.099																	G67V (GGT→GTT)	FTL_1251 →	Proton‑dependent oligopeptide transport (POT) family protein
position	mutation	4Day-1	4Day-2	4Day-3	4Day-4	4Day-5	4Day-6	4Day-7	4Day-8	4Day-9	4Day-10	4Day-11	4Day-12	4Day-13	4Day-14	4Day-15	4Day-16	4Day-17	4Day-18	4Day-19	4Day-20	4Day-21	4Day-22	4Day-23	4Day-24	annotation	gene	description
1335975	C→A		0.051																							intergenic (‑221/‑285)	FTL_1407 ← / → FTL_1408	Threonyl‑tRNA synthetase/chitin binding protein
1477418	G→T												0.397	0.171	0.351	0.844	0.649	0.177	0.085	0.209	0.29	0.148	0.101			S465Y (TCT→TAT)	FTL_1547 ←	DNA gyrase subunit B
1604857	C→A									0.296	0.862	1	0.168	0.254	0.36		0.258	0.648	0.854	0.723	0.737	0.874	0.911	1	1	F268L (TTC→TTA)	FTL_1671 →	Efflux protein, RND family, MFP subunit
1655996	C→A								0.11	0.192			0.449	0.62	0.314	0.056	0.053	0.06								T381K (ACA→AAA)	FTL_1724 →	conserved hypothetical lipoprotein
1697750	C→A									0.19	0.061															R126I (AGA→ATA)	FTL_1763 ←	conserved hypothetical protein
1717955	G→T																						0.064	0.098	0.093	L141M (CTG→ATG)	FTL_1785 ←	succinate dehydrogenase iron‑sulfur protein
1,738,455:1	+T																								0.066	coding (124/1068 nt)	FTL_1805 ←	ATPase
1796526	C→A									0.215			0.439	0.581	0.257	0.054										W213C (TGG→TGT)	FTL_1865 ←	outer membrane protein tolC precursor

## Sheet: Replicate 5
Combinatorially evolved population-Replicate 5: Mutation frequencies in daily populations
Day number corresponds to day of sampling, not day of evolution. Day24 corresponds to the final day of evolution.
position	mutation	5Day-1	5Day-2	5Day-3	5Day-4	5Day-5	5Day-6	5Day-7	5Day-8	5Day-9	5Day-10	5Day-11	5Day-12	5Day-13	5Day-14	5Day-15	5Day-16	5Day-17	5Day-18	5Day-19	5Day-20	5Day-21	5Day-22	5Day-23	5Day-24	annotation	gene	description
12 days, 18:01:00	+A																0.051									coding (32/1476 nt)	FTL_0001 →	chromosomal replication initiator protein dnaA
178,555:1	+A				0.053											0.063										coding (158/354 nt)	FTL_0176 →	Ribonuclease P protein component
223455	G→T										0.052	0.052														intergenic (+58/+5)	tRNA‑Glu1 → / ← FTL_0222	tRNA‑Glu/conserved hypothetical protein
225510	C→T									0.074											0.068	0.128	0.128	0.064		T104M (ACG→ATG)	FTL_0224 →	30S ribosomal protein S2
234165	G→T															0.878	1	1	1	1	1	1	1	1	1	V59L (GTA→TTA)	FTL_0235 →	30S ribosomal protein S10
238036	G→T																			0.26	0.792	0.833	0.728	0.867	1	R179I (AGA→ATA)	FTL_0242 →	30S ribosomal protein S3
285030	Δ1 bp									0.06								0.05								coding (997/1962 nt)	FTL_0298 →	hypothetical membrane protein
294,052:1	+T						0.06										0.059				0.083					intergenic (‑43/‑155)	FTL_0307 ← / → FTL_0308	Dephospho‑CoA kinase/conserved hypothetical protein
294053	Δ1 bp																							0.055		intergenic (‑44/‑154)	FTL_0307 ← / → FTL_0308	Dephospho‑CoA kinase/conserved hypothetical protein
371771	Δ1 bp						0.069		0.087	0.176	0.085		0.065													coding (68/531 nt)	FTL_0402 →	intracellular septation protein A family protein
position	mutation	5Day-1	5Day-2	5Day-3	5Day-4	5Day-5	5Day-6	5Day-7	5Day-8	5Day-9	5Day-10	5Day-11	5Day-12	5Day-13	5Day-14	5Day-15	5Day-16	5Day-17	5Day-18	5Day-19	5Day-20	5Day-21	5Day-22	5Day-23	5Day-24	annotation	gene	description
407479	G→T					0.135	0.729	1	1	1	1	1	1	1	1	1	1	1	1	1	1	1	1	1	1	R343I (AGA→ATA)	FTL_0439 →	hypothetical protein
514141	C→A														0.065											T83K (ACA→AAA)	FTL_0533 →	DNA gyrase, subunit A
514152	G→A														0.078											D87N (GAT→AAT)	FTL_0533 →	DNA gyrase, subunit A
514152	G→T															0.326	0.675	0.856	1	1	1	1	1	1	1	D87Y (GAT→TAT)	FTL_0533 →	DNA gyrase, subunit A
737808	G→T							0.052		0.073	0.432	0.46	0.868	0.939	0.943	0.942	1	1	1	1	1	1	1	1	1	V187F (GTT→TTT)	FTL_0746 →	hypothetical membrane protein
828,202:1	+A				0.065	0.067	0.064	0.054		0.057					0.057	0.056	0.067	0.07			0.075	0.065	0.055			intergenic (+97/‑458)	FTL_0846 → / → FTL_0847	isochorismatase hydrolase family protein/preprotein translocase family protein
966333	Δ1 bp								0.051																	intergenic (+86/‑20)	FTL_0998 → / → FTL_0999	hypothetical protein/phosphonoacetate hydrolase
1,049,539:1	+T							0.053												0.061						coding (14/447 nt)	FTL_1105 ←	hypothetical protein
1052937	A→G									0.051																K206E (AAA→GAA)	FTL_1107 →	conserved hypothetical protein
1053535	T→A									0.216	0.314	0.356	0.068													L405H (CTT→CAT)	FTL_1107 →	conserved hypothetical protein
position	mutation	5Day-1	5Day-2	5Day-3	5Day-4	5Day-5	5Day-6	5Day-7	5Day-8	5Day-9	5Day-10	5Day-11	5Day-12	5Day-13	5Day-14	5Day-15	5Day-16	5Day-17	5Day-18	5Day-19	5Day-20	5Day-21	5Day-22	5Day-23	5Day-24	annotation	gene	description
1195398	A→C							0.125	0.295	0.146																L46F (TTA→TTC)	FTL_1251 →	Proton‑dependent oligopeptide transport (POT) family protein
1476575	G→T												0.06													P746H (CCT→CAT)	FTL_1547 ←	DNA gyrase subunit B
1477418	G→T												0.73	0.77	0.742	0.558	0.277	0.081								S465Y (TCT→TAT)	FTL_1547 ←	DNA gyrase subunit B
1606169	G→T																						0.16	0.699	1	S248I (AGC→ATC)	FTL_1672 →	Transporter AcrB/AcrD/AcrF family
1,647,470:1	+A																		0.065							intergenic (‑108/‑150)	FTL_1715 ← / → FTL_1716	Chaperonin protein, groES/conserved hypothetical membrane protein
1,717,632:1	+T																								0.054	coding (13/2814 nt)	FTL_1784 ←	2‑oxoglutarate dehydrogenase E1 component
1,723,368:1	+G											0.061														coding (747/1266 nt)	FTL_1790 →	major facilitator superfamily (MFS) tranport protein
1,723,368:2	+C											0.061														coding (747/1266 nt)	FTL_1790 →	major facilitator superfamily (MFS) tranport protein
1,738,455:1	+T																	0.071								coding (124/1068 nt)	FTL_1805 ←	ATPase
1738456	Δ1 bp																								0.052	coding (123/1068 nt)	FTL_1805 ←	ATPase
position	mutation	5Day-1	5Day-2	5Day-3	5Day-4	5Day-5	5Day-6	5Day-7	5Day-8	5Day-9	5Day-10	5Day-11	5Day-12	5Day-13	5Day-14	5Day-15	5Day-16	5Day-17	5Day-18	5Day-19	5Day-20	5Day-21	5Day-22	5Day-23	5Day-24	annotation	gene	description
1795832	G→T									0.182	0.143															Q445K (CAG→AAG)	FTL_1865 ←	outer membrane protein tolC precursor
1795858	A→G									0.08	0.371	0.504	0.882	0.945	0.936	1	1	1	1	1	1	1	1	1	1	I436T (ATA→ACA)	FTL_1865 ←	outer membrane protein tolC precursor
